# Supplementary material for: Retroactive modulation of spike timing-dependent plasticity by dopamine
Source: eLife. 2015 Oct 30;4:e09685. doi: 10.7554/eLife.09685 (PMC4626806; doi:10.7554/eLife.09685)
Supplement: Figure 1—source data 1. — DOI: http://dx.doi.org/10.7554/eLife.09685.004 [file elife09685s001.xlsx]

## Sheet: Fig1a
		+10 ms
96.7014	92.1278	76.1411	79.4534	99.325
91.883	101.803	82.7158	80.5965	124.785
84.1998	103.264	112.439	97.0173	104.267
100.252	124.792	106.682	141.343	108.9
103.102	102.601	107.136	99.3037	102.723
103.818	116.615	107.5	96.6536	91.2058
105.802	107.614	91.4418	89.1186	89.2202
122.302	103.167	119.165	116.556	103.34
155.585	96.0086	110.863	103.721	106.959
188.219	170.419	120.589	164.155	134.426
153.153	179.14	117.741	169.923	130.256
214.199	171.486	96.4714	157.712	127.785
178.917	157.892	108.894	195.749	136.346
183.199	128.516	94.8655	177.51	146.715
192.433	152.788	82.3218	182.914	129.506
189.435	159.687	87.3514	208.792	140.185
196.431	137.922	92.8658	183.226	159.026
205.83	148.859	80.0495	201.258	141.244
213.08	163.256	87.5333	212.898	107.091
189.867	168.484	81.231	203.856	126.594
222.419	177.793	78.5041	180.94	150.245
213.603	184.929	77.2923	202.557	163.218
217.168	163.525	75.8379	182.395	141.861
238.979	161.531	80.6554	203.804	148.524
215.303	175.087	82.3825	202.609	169.263
207.874	183.813	86.897	194.138	172.616
205.144	147.285	77.8074	211.027	163.394
201.504	176.903	102.349	223.706	154.373
207.173	149.435	96.0472	200.27	179.367
194.835	153.284	91.2903	212.378	206.636
237.606	128.091	92.5326	199.751	197.326
242.649	123.87	115.984	229.11	182.235
216.422	115.925	115.59	205.519	169.969
226.984	121.504	135.981	241.478	169.66
247.467	132.365	147.676	234.411	177.249
217.616	164.889	142.132	220.173	196.62
181.08	133.098	157.433	210.195	189.869
201.936	126.883	157.16	233.164	191.987
211.067	131.707	185.338	218.302	192.649
217.332	156.62	180.611	202.297	168.16
208.62	133.367	182.944	225.005	182.235
217.72	137.701	168.916	230.15	182.589
230.535	120.695	165.007	234.255	192.208
226.507	141.528	194.367	229.63	177.602
205.532	137.906	189.004	210.507	169.395
191.628	151.263	191.367	223.394	142.258
203.204	141.232	214.031	223.135	165.909
204.741	145.905	206.335	231.553	185.06
198.416	147.021	243.572	209.312	186.119
212.872	145.959	210.122	231.709	168.91
174.889	136.37	233.271	205.571	176.66

## Sheet: Fig1b
		-20 ms
103.731	97.7647	132.714	100.2	122.72
105.551	113.902	112.969	105.229	79.3917
124.659	91.2366	104.685	93.2506	96.1805
114.774	98.3393	131.421	116.086	96.7939
104.599	101.734	106.373	90.5686	86.1235
99.9256	88.4688	62.1932	106.352	90.4337
76.4333	77.1361	94.8019	98.0489	121.412
91.6949	108.471	93.4212	114.055	113.744
91.7363	106.539	77.358	92.548	93.6299
86.8971	116.409	84.0638	83.6625	99.5705
63.777	91.8894	45.3893	35.2164	102.477
65.7623	82.6195	29.8694	42.8852	84.4283
50.5004	65.2808	32.4552	45.1473	99.9743
79.3696	76.7703	31.0308	46.9295	103.623
64.3562	84.4997	34.4276	47.8892	116.908
72.5866	96.5635	29.2119	49.3887	125.4
53.7678	79.5383	32.1704	40.5888	113.486
65.142	89.3565	36.5314	38.9951	121.977
59.8477	75.4126	24.3031	50.5882	123.705
67.2925	95.3624	19.6134	41.8398	132.18
44.7927	90.0877	33.9235	40.8801	123.931
63.1153	71.4436	30.6364	45.4129	128.338
53.437	71.8613	26.3851	56.6376	131.405
64.1905	59.0141	19.4162	59.3281	95.5833
54.2643	46.1668	31.7979	42.6796	104.93
56.9526	61.4164	29.7379	47.3665	100.346
51.9067	61.4164	29.7379	47.752	90.595
64.1078	67.3177	40.5198	45.2244	96.0353
57.8212	70.399	18.9122	36.9045	77.7128
46.1163	79.7994	20.4901	37.4528	84.0732
54.3056	75.4647	29.8694	42.3453	85.4777
55.0501	73.6369	31.3595	31.4377	80.3604
46.9022	66.2732	26.6042	28.0018	94.5017
52.8994	60.6851	32.9812	41.6428	104.349
46.199	68.6756	39.2926	38.4638	99.9581
48.2671	86.0663	51.6524	63.6637	93.6138
43.9242	72.0702	53.3617	59.3281	85.5908
45.165	81.314	39.0516	57.1946	87.8992
47.4397	74.2636	44.9027	60.8619	99.9418
36.7276	76.0914	47.927	39.3635	97.7142
43.8002	72.8535	35.3261	51.8564	78.3747
49.4252	73.1668	47.4447	50.8881	86.3171
45.5785	76.0393	68.2197	52.1562	77.9067
44.8754	70.2422	40.3883	45.3358	87.092
48.9289	74.5769	52.6166	41.8913	85.51
49.4252	56.0894	49.6581	50.751	92.8067
59.2687	82.0452	55.1148	42.5853	88.7709
59.1859	71.4436	48.8255	43.2194	91.031
55.1329	72.9058	27.4807	57.383	92.5
38.7957	61.4685	27.7657	41.8912	99.3607
51.0795	64.132	29.1242	38.3524	96.0353
50.9552	76.5093	35.0193	38.9094	91.0792

## Sheet: Fig1c,d
		-10 ms - SCH and sulpiride								-10 ms + SCH and sulpiride								Normalized values
																-10 ms - SCH and sulpiride			-10 ms + SCH and sulpiride
74.3577	117.343	78.8887	99.2818	99.7546	77.212	87.8873		94.1101	89.5496	112.137	109.696	120.015	109.045				238.104			49.1551
96.1683	137.758	79.4041	108.604	82.0414	104.652	107.937		98.2662	98.241	122.331	121.617	131.675	101.525				224.005			92.0779
98.6555	116.433	111.388	116.897	115.276	157.559	96.9954		107.036	96.6853	106.876	108.142	99.8462	88.2214				219.355			99.0365
101.598	113.841	103.594	81.7177	105.357	118.153	102.319		94.235	85.5885	143.072	97.4651	86.9678	96.1222				224.369			63.6039
101.906	81.3773	115.328	96.5514	99.9113	82.4113	98.415		103.144	90.824	110.817	101.644	99.8076	83.0772				146.79			63.786
104.31	102.132	109.39	101.819	101.181	66.7569	88.7154		96.8229	95.2329	99.1918	105.896	86.9486	98.4718				256.63			62.3563
100.106	87.7347	98.7655	82.166	90.028	92.4604	98.3559		104.941	93.3787	106.755	114.956	107.726	90.699				106.614
90.332	67.0016	82.8847	89.8375	115.258	81.6444	97.5277		102.901	109.263	80.4856	80.3994	82.1627	109.694
119.121	75.9506	116.835	96.8265	99.3719	94.8401	117.163		102.651	122.054	60.4615	79.633	104.69	109.467
113.446	100.428	103.523	126.3	91.8203	124.311	104.684		95.8932	119.183	57.8724	80.5516	80.1613	113.678
163.611	109.166	120.688	163.822	74.2286	171.9	97.8237		85.2466	126.33	91.3112	92.2838	59.4416	77.5824
167.562	73.6976	145.488	169.894	91.8899	255.783	99.1837		93.4648	105.377	66.898	68.4151	75.124	74.9843
165.916	118.961	146.693	151.587	78.4744	188.947	97.5869		95.0537	123.672	71.3438	73.9059	58.1557	84.9906
163.092	118.411	165.492	190.118	88.984	204.884	84.8119		90.5717	124.114	84.7431	41.7011	49.0288	84.8365
197.682	132.343	139.724	177.963	76.282	167.428	111.841		86.5197	108.97	60.6755	49.9164	76.1488	79.3317
169.79	111.588	171.573	162.05	100.746	150.003	96.9364		91.9662	131.491	84.7869	30.9608	82.8588	82.3124
173.728	111.134	152.632	173.858	120.043	202.425	97.232		91.8205	123.058	82.0482	47.5016	53.5825	73.321
190.893	133.305	157.254	154.439	124.672	182.688	99.1246		82.7869	106.376	54.3937	55.3651	42.6573	80.3118
164.136	191.749	128.696	161.826	107.585	212.587	104.862		92.0217	124.947	66.6041	40.2417	50.2277	68.1478
157.887	136.701	139.51	168.55	113.64	194.022	91.9091		101.069	118.5	68.6465	53.3862	72.3781	60.209
174.436	151.521	172.453	202.282	90.0105	212.023	118.228		91.5985	107.317	65.2554	34.1943	61.6655	60.1393
208.556	158.428	173.42	184.861	125.524	188.237	97.528		89.5032	122.794	67.3675	40.3415	72.8809	60.75
202.629	141.842	200.512	189.517	136.243	221.26	97.646		77.6388	140.832	90.7102	51.7746	67.4859	69.0725
204.647	145.459	174.213	179.869	93.1774	185.913	133.605		72.5808	116.565	66.0368	57.2706	59.4417	68.7323
201.823	144.93	178.685	197.687	133.615	221.361	120.18		67.9669	117.605	65.5313	79.1028	76.3133	55.2947
205.41	131.401	191.188	196.995	114.58	203.147	99.4795		74.1072	112.329	57.1091	50.2943	54.859	65.0072
205.501	140.308	184.631	214.263	119.086	220.31	97.0546		78.402	135.32	50.8118	49.6539	60.1475	70.9278
224.769	152.779	201.63	219.846	106.14	206.553	89.4251		80.3933	103.838	73.8066	65.3022	75.414	67.697
241.57	99.2226	174.745	204.106	150.371	183.364	111.367		63.3599	126.066	70.9441	57.9164	60.4763	55.44
201.634	160.597	146.352	194.702	113.675	148.965	105.335		54.7149	115.142	65.7557	54.52	45.2194	67.6913
193.633	232.612	189.166	190.281	133.348	196.741	118.228		57.5595	119.93	95.5378	35.4122	66.9638	64.1029
225.616	281.018	178.748	189.69	123.784	196.989	108.706		63.9705	117.49	53.0888	29.6012	70.0576	61.5351
239.846	241.593	195.152	178.412	116.389	223.008	124.32		63.8803	104.108	74.6369	44.8926	58.4749	70.2619
221.938	261.237	223.965	173.705	133.981	224.598	123.551		48.7758	101.64	58.187	62.2576	53.0895	65.7836
239.986	244.756	237.554	179.471	121.052	225.895	108.233		50.0038	107.03	78.6108	42.1734	74.0314	60.1975
216.845	271.487	217.551	183.159	119.608	243.365	117.577		52.342	96.6049	71.5011	57.2182	53.2443	61.2472
216.193	311.292	209.979	175.987	139.096	187.673	106.636		58.6766	102.041	78.536	31.0867	75.0467	56.4404
221.903	290.316	213.412	210.147	156.514	215.282	118.228		67.3979	104.194	104.834	50.6618	57.6724	56.1873
236.946	238.494	233.574	207.081	131.144	259.494	103.087		59.9948	95.8529	84.4568	47.701	51.7747	56.2135
224.46	226.107	230.363	194.926	145.151	224.125	104.448		62.6106	118.615	91.1925	70.7616	60.2925	56.3968
266.309	290.675	227.739	196.536	133.163	216.376	117.637		69.0839	100.778	103.674	57.5278	65.4652	62.5005
237.023	262.093	260.254	220.6	94.4128	211.628	138.278		62.8395	111.324	91.4608	60.7089	42.0481	56.0303
244.673	276.321	242.264	210.371	154.461	184.898	114.324		61.0911	98.2812	102.823	47.2916	59.6254	54.1634
258.896	276.606	234.541	211.207	118.982	207.376	100.248		60.3765	123.793	103.782	57.3179	46.399	54.5967
236.595	267.298	224.203	219.917	138.679	163.345	105.039		74.9051	102.943	95.793	42.8139	43.6435	57.0191
274.149	264.643	211.636	196.475	133.441	192.229	98.06		44.5712	101.226	102.124	40.7876	57.7595	65.9988
276.573	292.304	227.477	204.9	155.766	207.354	104.448		30.4936	120.595	107.323	51.2496	54.9846	67.447
226.562	255.81	229.166	224.777	129.839	145.491	106.281		43.6276	97.8392	82.7033	55.7116	44.6394	69.4942
256.248	158.841	207.989	216.647	139.792	221.632	115.862		58.1007	102.133	87.7938	52.4465	66.2773	69.6251
256.521	227.841	223.687	241.679	148.44	209.248	98.829		39.1733	95.9103	90.5117	38.3204	67.1959	57.0044
254.496	147.702	224.29	208.303	142.333	273.14	115.169		53.0844	94.0848	79.0826	88.1421	58.5135	65.4201
262.035	180.134	236.864	223.534	170.016	330.756	103.738		53.2855	106.343	60.7632	58.8612	57.8754	63.9569

## Sheet: Fig1e,f
		+ DA									- DA									Normalized values
																				+ DA	- DA
104.637	85.3547	90.2302	94.5983	99.0226	87.8461		143.164	113.519	105.632	108.266	109.074	105.136	144.456	90.467	67.7315					135.338	32.0312
115.897	76.5713	84.7916	92.6319	104.41	86.8448		91.476	112.861	91.148	95.8185	89.2168	124.737	115.894	100.337	116.547					132.938	116.226
119.673	87.658	105.095	82.2602	95.5514	91.6515		101.082	108.936	94.6035	102.561	104.458	134.244	107.982	108.983	119.134					168.939	59.8829
89.0969	94.8106	85.8906	103.299	98.717	92.3636		93.4113	114.034	97.9556	103.123	95.9816	94.7469	121.965	85.9925	102.392					191.213	61.4782
103.355	107.793	105.912	103.63	91.5528	94.2776		97.283	109.712	98.1833	98.4117	92.997	94.4618	78.5728	114.666	105.477					122.331	73.6283
93.8802	108.564	115.183	99.036	109.575	98.7393		80.3641	81.7851	97.9971	95.6888	104.378	99.2815	103.503	116.393	108.028					114.351	84.3502
93.3308	95.6148	108.42	118.909	105.326	104.814		89.8276	85.1327	103.48	98.4332	104.935	91.1572	93.0036	101.459	83.0609						103.862
91.6373	119.419	84.1153	113.532	99.4391	119.969		103.663	90.7812	108.55	96.3588	109.743	86.0419	69.8646	89.4887	80.0121						54.3988
91.8892	118.406	107.293	94.668	94.5241	125.288		87.8919	97.8191	101.577	110.773	91.9227	89.6527	70.7108	92.8841	95.7308						80.3254
96.6035	105.809	113.07	97.4349	101.883	98.2052		111.836	85.4215	100.873	90.5672	97.2947	80.5412	94.0487	111.055	121.886
98.4575	106.346	154.451	101.43	89.9224	101.276		85.2752	129.19	87.8994	82.7876	62.4187	53.4021	72.303	77.6911	123.683
85.5037	135.036	163.102	136.277	106.298	127.58		94.4871	118.978	111.136	80.4322	89.6546	68.6371	98.7759	75.9359	100.386
106.033	141.626	162.891	133.753	103.105	115.908		61.7249	130.356	104.37	75.0296	82.7302	86.2742	101.463	56.7002	116.27
94.7728	137.901	192.169	125.748	98.2173	129.405		72.6934	126.81	109.688	79.3949	87.7841	86.3534	138.286	50.1396	82.7606
100.174	126.098	200.552	121.572	96.4401	112.514		51.9034	115.062	122.786	83.2846	80.8203	90.2122	83.6484	68.138	107.741
82.3912	150.839	152.056	121.641	121.015	122.862		61.9399	101.437	134.001	80.497	91.8032	95.2748	56.5783	58.3691	130.454
97.6336	146.585	158.79	129.664	107.159	119.313		40.8631	100.255	111.178	74.9864	75.0901	88.6497	72.4024	66.9439	91.5999
110.404	132.732	145.898	119.327	129.485	111.702		53.9825	107.799	111.84	81.0805	78.1145	97.0591	105.195	55.1464	101.759
113.471	144.095	159.227	131.213	124.514	109.733		37.207	118.527	89.1823	78.8763	81.2182	77.4847	103.304	53.981	105.352
116.629	138.915	156.24	139.513	127.68	113.416		23.9445	105.335	96.2175	100.637	79.1092	68.2254	106.638	49.0318	99.0303
108.939	142.893	143.686	117.413	135.899	119.446		26.0233	115.829	79.4571	85.8779	73.4983	90.5237	98.4772	54.427	100.367
125.669	151.027	169.513	165.826	115.85	118.356		53.6241	96.1769	61.393	76.7368	74.4932	93.7017	87.9279	44.1544	96.3544
133.451	140.535	183.419	158.726	126.18	127.825		64.9512	116.623	76.9947	79.9136	64.6244	70.8226	93.0037	56.8153	97.4795
136.403	158.047	163.412	166.591	125.736	122.617		36.6332	117.165	61.8276	73.4307	71.5087	86.9815	54.986	52.8732	105.791
141.507	163.998	158.297	195.427	133.4	120.359		32.117	115.432	58.3926	65.9752	72.6627	70.7645	88.1768	55.2902	97.0011
93.2394	165.398	154.141	200.526	143.341	122.74		53.1223	120.783	58.7857	79.7407	88.3411	60.7134	117.093	55.5636	95.9354
103.456	126.528	190.295	193.234	130.429	115.118		62.4421	97.359	69.5249	80.6052	88.5402	70.3369	109.375	65.9943	89.7159
132.65	158.653	177.417	161.092	144.702	110.467		55.8463	111.047	62.6965	77.2555	61.441	91.0727	130.822	56.6282	85.9182
132.535	183.13	163.722	185.055	121.959	115.552		69.7541	107.194	69.4007	75.3754	86.6302	78.6407	121.019	71.5478	103.25
134.114	191.968	189.576	179.452	134.622	110.968		45.4513	84.7537	60.1102	65.0459	77.8757	83.471	112.162	69.8356	92.956
133.062	179.636	169.47	193.93	116.489	106.35		50.6845	93.0639	64.9934	73.7114	75.4085	91.6059	121.517	57.5058	117.319
136.93	144.469	163.384	197.898	121.626	117.777		50.9717	98.9921	59.0134	73.128	78.3532	81.6551	131.469	63.0017	86.8025
119.032	160.019	174.994	204.546	158.142	112.726		46.4551	98.0447	70.8905	71.5073	56.1485	93.2371	101.762	58.4841	65.8475
151.325	143.72	172.021	209.349	139.87	98.4611		30.1812	101.239	61.8275	57.9361	81.1387	66.874	113.605	65.9079	64.1153
133.153	160.438	162.538	197.324	134.761	112.982		65.5246	94.0204	62.7172	62.0853	76.6021	89.9695	89.7193	69.5622	98.4001
153.797	170.665	184.546	225.689	149.783	100.831		25.0914	84.8801	57.0683	55.3864	72.583	71.8151	80.7125	69.922	66.5338
153.682	160.802	175.106	200.56	166.722	102.912		38.6406	89.9962	59.9239	63.1227	86.3119	72.7863	130.225	70.4399	77.6992
116.126	196.905	173.289	210.166	163.501	114.506		27.242	78.4556	63.1313	70.1675	97.5334	80.3089	108.778	66.6849	97.2651
125.875	169.167	159.495	193.164	152.227	90.2162		45.5232	80.946	55.3923	60.7672	81.5367	75.1989	101.413	64.685	69.8167
137.09	195.947	148.251	208.217	153.81	117.076		35.2713	90.8353	46.805	65.8671	76.3636	92.4505	79.7173	70.3967	66.9198
118.598	188.684	177.037	204.807	141.897	100.197		35.5582	94.5257	88.396	69.8	57.3422	78.7411	88.0275	56.2397	73.7366
124.502	152.041	158.283	200.578	143.119	106.094		34.9131	83.4995	107.101	66.9475	69.718	88.6814	72.9498	56.0815	67.0518
137.548	148.778	155.775	204.789	159.28	106.595		34.2677	77.4089	67.249	67.2935	72.6228	83.0012	82.8522	48.1829	53.8143
128.965	150.553	170.161	221.6	160.28	103.969		16.632	78.7443	41.6529	55.0621	58.8942	78.1603	89.4704	52.1682	86.4197
133.565	159.347	157.522	200.369	147.062	101.198		23.6577	93.8038	55.7649	47.5852	66.3754	74.2592	76.1344	55.362	77.5211
128.347	163.7	180.038	217.336	142.314	104.336		39.9313	98.2883	69.8767	70.1243	64.6643	76.3286	98.8255	56.47	79.8669
130.682	140.722	185.857	187.787	134.705	103.101		31.83	109.36	63.3794	50.9131	64.2662	70.6062	104.598	52.3839	76.1683
141.576	171.371	182.236	214.621	106.992	105.148		18.9975	116.235	65.7591	56.7262	51.2539	69.0382	106.688	56.8153	59.2321
128.759	146.398	184.997	195.879	119.904	103.813		19.4997	95.4551	73.4977	61.5019	72.3841	71.8995	74.99	62.081	73.9775
122.076	126.671	168.921	205.329	129.79	127.558		28.6042	93.1452	72.5459	62.0638	81.059	70.981	80.414	51.5926	88.1024
120.772	149.726	188.012	194.278	118.183	135.569		37.924		46.7017	52.8363	73.6975	78.4877	81.1107	51.5927	82.2294
119.353	134.518	167.596	190.937	149.7	153.628		46.67		48.3984	69.2383	96.025	86.348		56.1535	89.0164

## Sheet: Fig1g
		-30 ms							-20 ms							-10 ms								0 ms						+10 ms						+20 ms							+30 ms						-10 ms + SCH and sulpiride
91.7624	88.4874	89.7834	79.756	73.9216	122.794		103.731	97.7647	132.714	100.2	122.72		74.3577	117.343	78.8887	99.2818	99.7546	77.212	87.8873		92.6146	66.7015	98.8447	89.0852	100.001	89.1958								98.4859	86.6909	65.3453	62.9346	81.1866	58.9376		65.8379	91.4405	60.767	105.383	73.3677		94.1101	89.5496	112.137
85.6513	92.6672	81.8366	72.1154	93.1246	141.635		105.551	113.902	112.969	105.229	79.3917		96.1683	137.758	79.4041	108.604	82.0414	104.652	107.937		91.9483	70.3132	86.0825	93.5401	86.9056	88.208		96.7014	92.1278	76.1411	79.4534	99.325		87.2129	96.9718	84.1628	54.4373	121.392	119.352		108.927	112.824	64.9213	104.776	109.269		98.2662	98.241	122.331
115.046	89.2706	63.6602	101.155	97.1704	80.5222		124.659	91.2366	104.685	93.2506	96.1805		98.6555	116.433	111.388	116.897	115.276	157.559	96.9954		87.5522	75.8965	123.201	89.9658	69.6223	95.9139		91.883	101.803	82.7158	80.5965	124.785		75.0437	77.8533	98.3688	83.0632	110.75	106.928		81.7077	106.47	75.6449	94.9623	100.39		107.036	96.6853	106.876
87.9854	111.946	88.7711	89.6302	79.9528	93.358		114.774	98.3393	131.421	116.086	96.7939		101.598	113.841	103.594	81.7177	105.357	118.153	102.319		118.185	59.897	110.543	143.717	80.7497	86.6578		84.1998	103.264	112.439	97.0173	104.267		125.654	85.9671	92.0296	67.4553	95.7805	144.709		109.896	119.516	113.322	128.035	86.8789		94.235	85.5885	143.072
103.342	101.473	101.09	127.545	131.898	98.61		104.599	101.734	106.373	90.5686	86.1235		101.906	81.3773	115.328	96.5514	99.9113	82.4113	98.415		97.9158	75.687	103.2	89.7352	85.6485	136.28		100.252	124.792	106.682	141.343	108.9		97.7313	101.4	87.2085	130.403	74.2208	101.856		107.151	93.7185	118.056	138.213	83.4463		103.144	90.824	110.817
114.598	99.2782	120.235	107.352	103.539	86.931		99.9256	88.4688	62.1932	106.352	90.4337		104.31	102.132	109.39	101.819	101.181	66.7569	88.7154		83.0479	95.2979	96.0643	72.9222	113.484	105.549		103.102	102.601	107.136	99.3037	102.723		100.891	107.711	128.172	145.066	60.4897	87.2328		89.3568	104.541	109.458	179.192	95.9142		96.8229	95.2329	99.1918
92.7574	110.994	126.33	88.7853	97.0286	102.87		76.4333	77.1361	94.8019	98.0489	121.412		100.106	87.7347	98.7655	82.166	90.028	92.4604	98.3559		104.204	108.401	84.4941	106.045	120.395	92.4227		103.818	116.615	107.5	96.6536	91.2058		109.853	104.647	98.2831	135.658	104.772	94.3721		106.704	94.3103	150.034	82.314	80.9528		104.941	93.3787	106.755
94.1297	108.894	121.678	131.069	105.554	91.3932		91.6949	108.471	93.4212	114.055	113.744		90.332	67.0016	82.8847	89.8375	115.258	81.6444	97.5277		121.859	134.694	76.8689	93.7811	102.831	93.4906		105.802	107.614	91.4418	89.1186	89.2202		103.816	126.755	113.143	104.612	91.3912	104.433		106.791	98.4166	98.4445	60.5284	114.225		102.901	109.263	80.4856
106.095	93.2615	112.525	107.074	107.915	84.4152		91.7363	106.539	77.358	92.548	93.6299		119.121	75.9506	116.835	96.8265	99.3719	94.8401	117.163		111.702	161.598	119.632	112.344	109.318	121.433		122.302	103.167	119.165	116.556	103.34		96.2219	109.36	122.96	108.093	155.307	98.4916		118.898	98.0024	108.588	47.984	126.651		102.651	122.054	60.4615
108.632	103.728	94.0905	95.5177	109.896	97.4714		86.8971	116.409	84.0638	83.6625	99.5705		113.446	100.428	103.523	126.3	91.8203	124.311	104.684		90.9711	151.514	101.069	108.864	131.045	90.8494		155.585	96.0086	110.863	103.721	106.959		105.089	102.644	110.326	108.276	104.71	83.6876		104.73	80.7605	100.763	58.6124	128.905		95.8932	119.183	57.8724
128.16	101.108	68.4555	85.3441	93.062	34.1553		63.777	91.8894	45.3893	35.2164	102.477		163.611	109.166	120.688	163.822	74.2286	171.9	97.8237		81.6953	199.145	170.101	122.197	175.667	113.783		188.219	170.419	120.589	164.155	134.426		55.6814	108.639	236.672	111.771	212.221	141.607		123.803	61.1517	64.6314	108.667	126.562		85.2466	126.33	91.3112
121.178	155.893	77.1847	104.222	134.959	44.8244		65.7623	82.6195	29.8694	42.8852	84.4283		167.562	73.6976	145.488	169.894	91.8899	255.783	99.1837		101.194	188.432	142.327	163.517	168.562	147.603		153.153	179.14	117.741	169.923	130.256		91.5522	111.617	175.132	108.922	190.736	128.494		142.877	71.0093	81.3449	90.8965	112.462		93.4648	105.377	66.898
125.651	140.463	111.298	101.451	127.693	45.0264		50.5004	65.2808	32.4552	45.1473	99.9743		165.916	118.961	146.693	151.587	78.4744	188.947	97.5869		133.202	185.327	157.88	192.95	158.114	142.849		214.199	171.486	96.4714	157.712	127.785		84.0054	138.693	178.355	122.899	170.077	143.364		112.839	75.2635	68.1093	115.803	133.12		95.0537	123.672	71.3438
129.188	118.544	94.9735	105.002	142.934	59.5332		79.3696	76.7703	31.0308	46.9295	103.623		163.092	118.411	165.492	190.118	88.984	204.884	84.8119		129.501	196.266	138.925	205.843	124.495	126.989		178.917	157.892	108.894	195.749	136.346		64.0065	125.275	177.364	113.45	213.421	174.974		118.24	82.9734	60.5737	106.622	121.34		90.5717	124.114	84.7431
109.913	124.621	100.831	112.014	138.721	55.1995		64.3562	84.4997	34.4276	47.8892	116.908		197.682	132.343	139.724	177.963	76.282	167.428	111.841		159.878	166.867	158.249	153.37	148.344	126.886		183.199	128.516	94.8655	177.51	146.715		77.9209	116.851	208.841	143.258	142.327	159.07		135.65	85.1508	62.0229	113.28	122.634		86.5197	108.97	60.6755
125.274	113.445	114.593	110.541	114.054	55.9708		72.5866	96.5635	29.2119	49.3887	125.4		169.79	111.588	171.573	162.05	100.746	150.003	96.9364		143.228	187.42	172.269	206.021	120.607	141.436		192.433	152.788	82.3218	182.914	129.506		83.5812	117.611	191.037	127.834	206.556	180.718		127.578	82.3522	63.955	104.334	118.576		91.9662	131.491	84.7869
142.99	104.383	109.123	111.435	106.326	36.7079		53.7678	79.5383	32.1704	40.5888	113.486		173.728	111.134	152.632	173.858	120.043	202.425	97.232		130.573	160.795	181.431	163.36	150.328	123.59		189.435	159.687	87.3514	208.792	140.185		79.666	121.294	211.395	140.186	119.341	148.763		128.038	69.4709	59.1247	104.204	156.71		91.8205	123.058	82.0482
128.923	108.07	99.1515	103.148	80.9913	40.1785		65.142	89.3565	36.5314	38.9951	121.977		190.893	133.305	157.254	154.439	124.672	182.688	99.1246		124.549	165.018	182.539	179.156	143.79	140.483		196.431	137.922	92.8658	183.226	159.026		80.0433	154.066	171.902	171.891	225.026	179.406		114.875	78.7191	62.6027	90.5671	136.855		82.7869	106.376	54.3937
142.09	126.546	91.2048	103.974	98.4926	63.812		59.8477	75.4126	24.3031	50.5882	123.705		164.136	191.749	128.696	161.826	107.585	212.587	104.862		125.259	166.326	163.066	164.628	131.791	142.378		205.83	148.859	80.0495	201.258	141.244		97.7783	143.967	194.441	143.965	174.741	218.402		143.212	74.7193	90.8124	130.723	143.939		92.0217	124.947	66.6041
155.772	135.088	117.263	90.8948	119.99	63.114		67.2925	95.3624	19.6134	41.8398	132.18		157.887	136.701	139.51	168.55	113.64	194.022	91.9091		130.654	142.598	170.361	193.516	138.142	141.7		213.08	163.256	87.5333	212.898	107.091		89.9957	141.882	207.339	125.876	296.846	178.536		112.963	77.2398	99.314	99.7391	153.611		101.069	118.5	68.6465
168.898	135.29	95.3181	88.7596	103.435	50.6271		44.7927	90.0877	33.9235	40.8801	123.931		174.436	151.521	172.453	202.282	90.0105	212.023	118.228		117.007	150.501	200.64	189.784	132.391	137.922		189.867	168.484	81.231	203.856	126.594		68.5346	145.79	213.138	157.269	346.994	149.765		148.788	75.7252	85.8852	101.846	154.456		91.5985	107.317	65.2554
162.368	119.32	110.889	106.121	113.133	47.175		63.1153	71.4436	30.6364	45.4129	128.338		208.556	158.428	173.42	184.861	125.524	188.237	97.528		133.206	147.64	163.765	192.73	151.932	142.596		222.419	177.793	78.5041	180.94	150.245		71.3645	163.261	229.148	136.243	369.466	175.565		119.283	85.4763	76.804	96.9997	149.698		89.5032	122.794	67.3675
177.592	137.424	143.989	104.746	92.0819	51.5452		53.437	71.8613	26.3851	56.6376	131.405		202.629	141.842	200.512	189.517	136.243	221.26	97.646		139.292	156.783	196.438	148.842	160.678	169.457		213.603	184.929	77.2923	202.557	163.218		64.714	135.385	192.056	117.766	426.817	187.973		128.696	71.1928	77.9632	106.232	159.349		77.6388	140.832	90.7102
162.289	165.488	112.224	87.2586	106.976	53.3264		64.1905	59.0141	19.4162	59.3281	95.5833		204.647	145.459	174.213	179.869	93.1774	185.913	133.605		148.008	145.215	210.045	186.808	148.919	164.128		217.168	163.525	75.8379	182.395	141.861		73.9587	149.306	205.16	172.407	379.346	214.233		144.106	73.0861	93.6143	98.2654	150.502		72.5808	116.565	66.0368
176.066	134.953	115.756	93.8651	84.4741	59.2761		54.2643	46.1668	31.7979	42.6796	104.93		201.823	144.93	178.685	197.687	133.615	221.361	120.18		121.964	142.388	181.017	186.42	161.743	179.494		238.979	161.531	80.6554	203.804	148.524		86.5053	133.948	219.903	122.192	293.032	185.396		147.993	67.1278	73.2296	81.2043	175.552		67.9669	117.605	65.5313
175.66	139.247	102.899	70.9277	95.6689	48.5888		56.9526	61.4164	29.7379	47.3665	100.346		205.41	131.401	191.188	196.995	114.58	203.147	99.4795		121.648	167.879	211.324	189.25	163.821	145.467		215.303	175.087	82.3825	202.609	169.263		94.2409	124.988	250.796	103.613	364.052	194.981		148.44	66.8852	84.8228	101.629	147.967		74.1072	112.329	57.1091
172.621	162.916	98.6777	77.5499	94.6929	56.3564		51.9067	61.4164	29.7379	47.752	90.595		205.501	140.308	184.631	214.263	119.086	220.31	97.0546		162.689	142.772	206.51	193.537	180.157	148.889		207.874	183.813	86.897	194.138	172.616		98.2501	130.142	224.235	133.51	261.28	190.993		146.329	70.678	77.1905	75.526	151.347		78.402	135.32	50.8118
173.135	176.853	105.871	79.2714	111.664	71.8731		64.1078	67.3177	40.5198	45.2244	96.0353		224.769	152.779	201.63	219.846	106.14	206.553	89.4251		119.316	113.042	249.194	209.574	153.673	170.066		205.144	147.285	77.8074	211.027	163.394		84.2413	134.845	223.457	96.2441	403.782	233.813		113.944	79.5179	92.0683	88.7986	170.691		80.3933	103.838	73.8066
176.195	127.579	104.902	86.6441	103.218	62.5264		57.8212	70.399	18.9122	36.9045	77.7128		241.57	99.2226	174.745	204.106	150.371	183.364	111.367		143.438	177.004	250.838	225.265	151.124	187.808		201.504	176.903	102.349	223.706	154.373		68.3931	139.055	224.21	131.083	352.934	219.797		128.597	77.4411	105.98	69.0848	191.557		63.3599	126.066	70.9441
163.699	171.809	79.9844	67.7308	116.941	55.1812		46.1163	79.7994	20.4901	37.4528	84.0732		201.634	160.597	146.352	194.702	113.675	148.965	105.335		168.458	123.685	220.162	177.405	166.686	152.334		207.173	149.435	96.0472	200.27	179.367		80.1378	136.956	222.009	140.77	371.917	221.258		156.412	68.7845	94.87	87.3075	180.237		54.7149	115.142	65.7557
181.099	179.372	94.952	72.3656	93.5459	70.8999		54.3056	75.4647	29.8694	42.3453	85.4777		193.633	232.612	189.166	190.281	133.348	196.741	118.228		168.847	132.792	228.354	185.78	148.616	149.865		194.835	153.284	91.2903	212.378	206.636		73.5815	130.992	213.618	111.322	295.696	200.397		186.127	74.7962	85.4988	124.654	142.395		57.5595	119.93	95.5378
185.934	176.583	103.351	72.4759	129.295	57.7152		55.0501	73.6369	31.3595	31.4377	80.3604		225.616	281.018	178.748	189.69	123.784	196.989	108.706		155.183	153.974	223.283	205.801	167.292	170.846		237.606	128.091	92.5326	199.751	197.326		84.6186	133.813	228.218	131.355	330.874	205.403		169.848	65.9859	85.5954	141.741	152.682		63.9705	117.49	53.0888
196.41	171.336	99.3885	47.3029	83.8818	68.5128		46.9022	66.2732	26.6042	28.0018	94.5017		239.846	241.593	195.152	178.412	116.389	223.008	124.32		166.289	170.863	261.229	163.726	186.714	174.027		242.649	123.87	115.984	229.11	182.235		77.119	139.278	234.862	116.291	256.978	194.341		194.844	75.6837	66.177	111.217	146.85		63.8803	104.108	74.6369
204.201	182.485	98.1609	70.2875	91.3937	59.3313		52.8994	60.6851	32.9812	41.6428	104.349		221.938	261.237	223.965	173.705	133.981	224.598	123.551		132.108	147.745	242.26	163.999	174.285	178.38		216.422	115.925	115.59	205.519	169.969		85.9392	143.443	224.235	97.8757	298.697	202.137		194.174	72.1039	91.4886	95.8813	161.676		48.7758	101.64	58.187
200.233	191.061	121.42	56.7615	72.5452	91.7421		46.199	68.6756	39.2926	38.4638	99.9581		239.986	244.756	237.554	179.471	121.052	225.895	108.233		136.951	156.346	196.056	148.465	194.635	164.347		226.984	121.504	135.981	241.478	169.66		64.478	140.282	232.585	88.1547	335.376	205.058		197.676	70.2638	72.9397	122.773	149.876		50.0038	107.03	78.6108
193.782	165.279	114.657	58.3215	100.826	67.6314		48.2671	86.0663	51.6524	63.6637	93.6138		216.845	271.487	217.551	183.159	119.608	243.365	117.577		158.568	182.012	217.396	173.915	203.422	178.024		247.467	132.365	147.676	234.411	177.249		88.7221	133.489	224.407	102.328	355.635	191.928		193.503	73.9619	63.6652	94.9189	139.401		52.342	96.6049	71.5011
183.637	171.768	107.594	78.7514	135.481	91.1729		43.9242	72.0702	53.3617	59.3281	85.5908		216.193	311.292	209.979	175.987	139.096	187.673	106.636		140.535	175.8	214.626	189.459	178.985	168.584		217.616	164.889	142.132	220.173	196.62		84.2414	128.136	236.691	101.009	305.488	257.611		215.458	64.2935	77.094	92.717	169.073		58.6766	102.041	78.536
202.211	190.433	90.7094	67.8274	109.295	73.7831		45.165	81.314	39.0516	57.1946	87.8992		221.903	290.316	213.412	210.147	156.514	215.282	118.228		153.078	147.134	217.764	174.659	206.148	177.174		181.08	133.098	157.433	210.195	189.869		87.7788	132.461	224.029	88.4742	299.472	217.827		179.918	65.4296	82.794	105.218	178.756		67.3979	104.194	104.834
180.142	164.145	110.889	81.0501	121.441	66.2909		47.4397	74.2636	44.9027	60.8619	99.9418		236.946	238.494	233.574	207.081	131.144	259.494	103.087		179.023	176.202	256.346	167.689	199.376	177.266		201.936	126.883	157.16	233.164	191.987		76.9303	138.487	252.352	100.398	301.486	211.311		190.237	73.104	60.7671	102.132	167.561		59.9948	95.8529	84.4568
185.672	179.385	103.911	75.527	79.5649	64.0872		36.7276	76.0914	47.927	39.3635	97.7142		224.46	226.107	230.363	194.926	145.151	224.125	104.448		147.4	181.854	201.951	186.357	169.869	157.962		211.067	131.707	185.338	218.302	192.649		95.3257	134.918	253.492	102.233	355.398	204.385		194.658	65.1634	77.094	95.8033	187.436		62.6106	118.615	91.1925
212.853	150.43	100.788	55.9972	82.8099	54.8138		43.8002	72.8535	35.3261	51.8564	78.3747		266.309	290.675	227.739	196.536	133.163	216.376	117.637		125.844	172.922	265.682	181.105	163.783	147.5		217.332	156.62	180.611	202.297	168.16		65.3743	136.693	231.333	99.3167	379.721	204.008		188.586	49.8266	79.9921	87.2121	182.459		69.0839	100.778	103.674
212.932	173.808	94.2628	56.0622	90.2383	48.9193		49.4252	73.1668	47.4447	50.8881	86.3171		237.023	262.093	260.254	220.6	94.4128	211.628	138.278		148.908	183.233	252.68	206.775	179.597	162.555		208.62	133.367	182.944	225.005	182.235		77.2133	133.601	247.369	90.466	366.64	206.06		174.579	68.5774	93.5175	83.4843	192.392		62.8395	111.324	91.4608
202.343	169.432	85.8639	66.1176	68.9915	81.6241		45.5785	76.0393	68.2197	52.1562	77.9067		244.673	276.321	242.264	210.371	154.461	184.898	114.324		174.595	188.677	221.372	196.419	166.114	168.894		217.72	137.701	168.916	230.15	182.589		111.41	122.033	249.22	85.1977	224.689	195.211		186.264	86.204	63.6653	112.934	196.847		61.0911	98.2812	102.823
202.302	184.544	77.1203	58.8159	96.4822	65.0789		44.8754	70.2422	40.3883	45.3358	87.092		258.896	276.606	234.541	211.207	118.982	207.376	100.248		210.939	178.348	232.577	179.816	186.534	172.581		230.535	120.695	165.007	234.255	192.208		105.561	108.752	236.923	84.5178	415.6	191.502		180.49	75.8968	58.062	133.479	189.585		60.3765	123.793	103.782
197.057	178.305	96.675	57.4095	122.647	56.7053		48.9289	74.5769	52.6166	41.8913	85.51		236.595	267.298	224.203	219.917	138.679	163.345	105.039		127.471	158.667	232.285	189.313	188.564	170.445		226.507	141.528	194.367	229.63	177.602		102.589	87.843	228.704	85.8843	292.782	203.368		188.536	89.9376	49.5604	119.869	167.988		74.9051	102.943	95.793
209.151	174.287	89.9986	52.1976	140.402	40.9131		49.4252	56.0894	49.6581	50.751	92.8067		274.149	264.643	211.636	196.475	133.441	192.229	98.06		121.683	162.715	213.076	216.345	167.583	160.672		205.532	137.906	189.004	210.507	169.395		91.9768	135.117	250.507	87.0058	283.14	198.165		179.918	74.3464	45.2128	95.6559	163.512		44.5712	101.226	102.124
188.214	174.922	97.041	50.2279	146.484	37.6261		59.2687	82.0452	55.1148	42.5853	88.7709		276.573	292.304	227.477	204.9	155.766	207.354	104.448		143.521	164.948	208.7	212.761	171.84	171.512		191.628	151.263	191.367	223.394	142.258		105.184	136.329	240.785	82.8592	250.663	176.993		176.951	54.2171	56.9029	91.7287	159.944		30.4936	120.595	107.323
213.235	165.299	86.0793	66.2871	117.308	42.4922		59.1859	71.4436	48.8255	43.2194	91.031		226.562	255.81	229.166	224.777	129.839	145.491	106.281		178.65	167.967	269.157	199.721	168.022	183.387		203.204	141.232	214.031	223.135	165.909		91.9297	133.025	247.251	85.0684	296.571	197.213		181.607	52.3177	63.5684	91.5379	154.435		43.6276	97.8392	82.7033
198.798	148.161	89.1803	88.732	106.363	50.5169		55.1329	72.9058	27.4807	57.383	92.5		256.248	158.841	207.989	216.647	139.792	221.632	115.862		184.608	157.027	236.369	220.601	187.333	193.436		204.741	145.905	206.335	231.553	185.06		89.524	129.406	269.867	98.5691	297.221	193.438		174.802	48.0575	54.9706	116.219	171.129		58.1007	102.133	87.7938
177.721	176.131	89.2665	95.9727	108.593	43.0431		38.7957	61.4685	27.7657	41.8912	99.3607		256.521	227.841	223.687	241.679	148.44	209.248	98.829		157.249	167.059	238.552	194.25	185.693	183.777		198.416	147.021	243.572	209.312	186.119		112.778	132.023	255.915	103.742	317.843	196.015		171.499	65.3053	60.574	102.973	198.057		39.1733	95.9103	90.5117
180.328	180.547	97.8378	59.1527	110.171	37.3138		51.0795	64.132	29.1242	38.3524	96.0353		254.496	147.702	224.29	208.303	142.333	273.14	115.169		152.647	202.53	196.967	233.326	194.164	179.976		212.872	145.959	210.122	231.709	168.91		106.552	116.666	261.006	86.8428	305.7	210.179		155.53	67.2343	64.0519	110.428	197.661		53.0844	94.0848	79.0826
182.824	197.597	120.537	77.3116	111.956	45.8527		50.9552	76.5093	35.0193	38.9094	91.0792		262.035	180.134	236.864	223.534	170.016	330.756	103.738		128.622	149.437	243.748	211.964	183.151	167.838		174.889	136.37	233.271	205.571	176.66		76.0514	120.273	293.43	80.9558	406.808	190.976		167.6	64.7729	56.0332	108.625	164.211		53.2855	106.343	60.7632
[truncated: 17 more columns]
