# Supplementary material for: Retroactive modulation of spike timing-dependent plasticity by dopamine
Source: eLife. 2015 Oct 30;4:e09685. doi: 10.7554/eLife.09685 (PMC4626806; doi:10.7554/eLife.09685)
Supplement: Figure 2—source data 1. — DOI: http://dx.doi.org/10.7554/eLife.09685.006 [file elife09685s002.xlsx]

## Sheet: Sheet1
		+ Pairing + Stim								- Pairing + Stim								+ Pairing - Stim							Normalized values
																								+ Pairing	- Pairing	+ Pairing
112.361	80.4257	71.813	108.439	91.0475	104.69		144.799	98.5131	99.105	68.6325	102.319	73.4954	90.1653	90.7498		84.6759	84.518	83.9977	136.876	92.9759	108.442			+ Stim	+ Stim	- Stim
103.145	87.18	108.851	112.559	102.13	93.048		101.632	88.0818	96.5093	73.5127	105.289	88.6728	117.392	117.112		98.1223	89.2523	95.5532	149.919	76.7327	81.6235			156.707	148.327	58.6985
91.0816	94.5564	101.337	87.1581	95.5019	118.421		84.2861	108.251	88.6445	105.712	89.3815	90.9091	80.8343	84.6317		99.217	85.342	90.9386	111.336	100.889	91.1594			233.425	87.4379	63.9349
104.364	91.7859	129.217	84.3772	72.7945	124.408		87.5846	86.6391	101.933	129.532	93.4906	87.1171	91.4436	96.822		114.567	100.732	89.1965	70.7058	107.406	80.6198			143.242	97.0421	68.5039
90.3361	103.06	105.658	96.0283	108.214	92.0078		85.4804	114.881	103.096	97.2682	101.804	111.152	107.243	116.5		104.762	102.813	86.7873	97.0038	95.1075	101.028			202.15	107.707	46.8156
94.4362	104.844	103.45	92.7583	78.1183	124.739		87.2431	104.561	98.1364	86.1521	101.126	123.286	98.0043	99.9924		103.358	129.696	113.785	97.2231	89.7174	88.148			135.344	129.458	51.4896
100.806	95.3607	97.6639	96.5947	124.185	74.6541		110.732	123.425	95.1919	111.431	90.9954	111.531	98.4802	94.0381		100.859	88.0233	89.4391	117.216	90.5751	100.68			144.4	98.6326	78.8454
113.208	104.095	90.3087	96.0155	63.5592	82.2198		101.803	119.847	109.101	104.524	107.825	87.7005	92.4678	105.194		106.023	108.622	89.5163	72.0799	106.794	93.5197				97.5633
106.228	126.767	104.709	118.249	119.187	82.8723		78.03	74.7378	98.6401	114.207	88.6357	108.323	111.094	95.155		94.9809	110.424	153.278	66.2796	113.164	121.993				110.785
84.0336	111.925	86.9929	107.821	145.263	102.94		118.41	81.0633	109.643	109.03	119.135	117.812	112.876	99.8058		93.4338	100.578	135.688	81.3602	126.638	132.786
61.5731	170.634	85.6262	176.675	129.596	99.2613		124.723	88.4702	89.5355	106.486	87.4831	151.012	115.477	92.3874
84.5758	172.992	102.849	141.654	201	102.553		163.738	67.9689	102.553	125.852	89.3679	122.45	120.425	103.651
69.3277	150.096	92.103	126.81	161.234	130.905		98.8455	71.714	96.8578	115.704	65.9886	115.761	132.224	107.719
84.6775	162.649	110.805	133.621	104.954	160.137		93.2719	55.6788	84.3051	81.5818	76.7155	91.298	120.824	112.176
95.3171	157.091	119.71	140.921	104.411	188.583		87.9258	76.763	78.2612	85.9972	63.6967	125.124	119.808	124.966
82.0344	169.362	117.888	120.953	135.485	167.437		67.281	60.7281	92.8284	78.2896	71.413	98.3763	124.36	113.542
91.2849	176.969	130.118	115.726	148.523	195.79		70.7501	55.3737	80.6245	85.3	59.5742	118.386	130.836	100.464
95.08	157.07	128.07	135.063	164.168	167.125		62.6741	46.3573	101.197	107.816	66.4226	118.172	110.489	109.841
89.184	185.734	123.064	139.556	147.001	204.159		88.2103	58.2034	100.616	93.808	59.5064	115.45	116.562	101.682
105.347	174.597	116.967	135.462	120.709	187.07		61.7073	60.5337	73.457	93.1884	71.4674	102.829	112.739	114.397
72.0047	180.997	106.137	128.896	116.689	132.739		82.409	55.0965	87.0559	112.825	71.0063	133.67	112.695	110.198
81.4922	165.502	118.546	128.355	117.884	200.953		84.4565	54.9021	100.538	121.321	80.3228	113.554	112.259	87.2355
97.3842	184.094	129.752	130.75	59.5393	175.807		80.0206	63.946	85.5449	94.2858	86.5202	118.299	107.005	100.88
85.5247	197.015	129.292	148.825	121.252	152.174		90.4851	93.9078	84.2664	102.019	87.6051	114.866	103.682	103.379
82.17	203.312	145.157	121.21	101.478	150.594		91.2244	60.395	98.4852	115.808	123.325	159.417	108.384	88.0543
108.566	187.841	136.853	161.622	158.301	156.902		101.007	74.9044	112.859	113.148	121.033	142.382	113.666	101.889		58.3165	81.4121	113.804	37.609	76.5564	94.3843
96.2659	193.959	158.148	171.947	173.62	161.234		96.0019	63.9184	128.937	113.561	132.804	112.358	103.464	87.0554		69.2307	74.2816	88.298	47.3585	89.5705	104.392
111.921	198.782	144.979	145.066	137.114	169.537		98.2198	69.3836	90.4265	107.403	140.48	99.2319	109.819	87.5663		57.4742	73.9743	94.0866	62.4868	81.9511	101.356
102.094	172.518	158.12	183.006	138.527	178.067		79.5657	48.0495	112.859	131.326	151.478	93.476	116.489	80.9568		70.8726	68.3462	85.8941	70.3546	84.94	101.192
89.7941	179.794	146.613	138.037	118.644	165.243		91.8501	65.4442	124.792	124.251	129.997	95.8192	117.396	92.43		69.1116	68.4999	79.3391	44.4215	83.8867	105.495
96.7744	178.481	160.375	160.541	145.046	173.291		109.253	62.0873	131.339	117.228	139.219	78.7652	112.166	87.9101		71.8009	71.3488	86.7928	45.2113	79.6237	102.713
114.53	192.877	158.909	163.425	112.234	183.581		109.14	69.328	123.397	100.083	138.012	64.6378	98.3028	90.4321		74.1807	61.0006	83.5234	49.3078	76.4144	125.059
117.613	205.175	179.162	167.75	105.172	209.748		109.083	85.3354	123.629	132.759	127.109	91.0355	123.11	84.1241		65.2562	72.2984	77.8782	51.8123	65.5609	97.3486
164.848	209.475	165.344	154.529	105.28	161.735		116.135	68.4128	107.125	118.79	108.95	127.263	109.299	86.4396		67.4694	57.8583	83.7991	78.3005	68.2068	91.4873
147.669	210.768	179.086	186.379	116.254	190.768		103.964	97.5142	133.78	129.415	131.489	98.9597	116.904	96.9236		59.9966	61.3216	91.1702	66.8669	56.3491	96.1086
138.622	216.876	145.486	165.459	109.192	181.15		100.495	102.869	123.513	113.703	124.302	121.39	99.0367	82.4668		65.5656	65.595	92.1294	43.6271	68.7704	100.646
154.141	199.212	144.979	165.343	156.889	177.982		127.794	104.922	111.077	103.22	116.734	99.4175	119.965	94.4148		64.1376	71.4465	97.7804	40.6395	64.1644	92.8389
149.939	172.641	159.783	140.599	147.436	145.941		114.144	95.0452	102.398	119.048	118.186	86.2422	123.118	78.4972		68.4214	60.8608	89.1083	51.7203	51.2041	83.1143
142.789	240.297	163.108	165.575	148.74	139.473		144.571	108.667	99.88	110.669	116.612	68.0019	101.992	103.785		51.1673	64.1566	79.8573	59.0007	45.5693	74.3288
174.776	230.436	137.004	185.723	171.556	171.23		153.842	80.2863	94.6496	122.302	98.2642	87.0102	117.828	95.2795		68.1358	75.2729	92.2948	31.9251	54.6097	73.8617
179.114	230.484	145.167	196.885	147.87	169.017		110.504	84.8915	99.8024	102.82	94.8739	141.07	103.182	95.1124		60.33	54.3669	95.8397	34.6597	54.5117	70.1398
171.896	228.119	144.255	162.961	143.959	158.548		152.591	90.4299	97.4004	97.5006	142.379	95.2067	104.577	117.58		66.0654	70.3852	78.6388	26.7674	57.3536	94.4787
176.03	224.513	129.029	197.412	170.035	181.576		132.457	87.4438	98.4464	106.964	160.713	136.889	104.743	116.31		69.1115	62.9975	76.577	27.4621	71.8573	87.1194
189.211	250.217	136.421	173.402	118.753	142.395		135.813	73.5726	84.1115	106.796	101.858	180.068	99.0924	101.021		64.8993	72.7033	91.2694	40.5689	57.329	97.813
155.598	212.314	144.105	200.708	127.771	143.643		115.225	87.3329	78.2225	111.676	110.388	102.071	94.2743	116.002		67.7314	61.8524	89.1965	30.7104	64.3359	88.322
169.931	254.243	145.364	189.237	152.434	161.943		116.874	77.5674	88.102	103.13	117.697	127.467	102.138	125.366		53.7613	72.6058	75.954	40.2362	70.2649	78.0259
155.598	229.659	150.155	175.565	184.811	151.077		124.666	78.1224	105.227	104.098	118.958	122.596	93.8066	113.447		58.664	71.6979	77.6355	45.2942	66.9575	94.7819
159.901	257.116	147.553	202.987	142.003	113.475		144.287	70.7152	90.1166	125.361	127.109	86.6602	98.6375	116.932		57.0457	60.4837	79.08	37.9264	57.0839	89.0872
152.345	244.384	142.555	213.788	86.7014	159.323		112.381	77.0127	111.735	109.869	173.095	114.545	98.581	115.045		57.9738	62.788	81.7208	44.6209	48.1172	96.2329
150.752	255.834	122.312	189.121	153.52	144.977		146.505	94.0742	102.321	108.978	127.299	129.558	100.488	115.284		52.5714	72.5498	77.7458	30.9543	59.681	88.2623
165.628	260.32	141.569	208.536	164.276	134.744		177.33	125.229	96.5092	118.48	128.994	109.247	96.722	95.2761		58.3309	85.5374	87.2339	48.5165	56.7655	77.6731
152.718	249.712	137.999	219.427	171.447	122.375		155.491	73.2121	94.727	103.272	100.258	100.943	106.235	105.049		66.7793	62.3133	72.569	41.2208	49.6851	72.1522
