# Supplementary material for: Retroactive modulation of spike timing-dependent plasticity by dopamine
Source: eLife. 2015 Oct 30;4:e09685. doi: 10.7554/eLife.09685 (PMC4626806; doi:10.7554/eLife.09685)
Supplement: Figure 3—source data 1. — DOI: http://dx.doi.org/10.7554/eLife.09685.008 [file elife09685s003.xlsx]

## Sheet: Sheet1
		DA after 0 minutes									DA after 10 minutes										DA after 30 minutes							Normalized values
																											0 min	10 min	30 min
76.3112	109.817	107.027	105.014	84.9082		68.866	87.5938	87.8567	114.571	121.303	93.3328	84.3733	100.026	103.573	102.793	63.3476	118.041		83.3228	91.3864	117.09	109.809	72.6617	84.0207			118.692	144.113	85.4472
91.5246	103.41	133.592	126.978	132.88		105.093	96.8005	104.558	104.264	126.181	83.5432	91.9623	106.432	103.18	107.813	92.2146	111.755		77.0915	85.4522	109.845	105.86	111.981	82.7873			154.742	92.0577	40.9862
104.576	110.42	98.3024	83.1792	93.922		126.066	102.759	112.437	90.0181	116.029	106.751	111.911	103.264	75.4427	91.0394	98.0624	101.621		90.2278	96.6691	93.2924	116.41	108.249	92.623			127.05	142.092	12.7334
101.232	125.107	93.6802	107.85	107.905		104.566	108.133	103.788	101.893	93.1365	134.306	104.903	104.382	98.0943	126.019	94.0675	106.82		91.0699	100.395	95.406	105.643	92.8673	106.516			127.454	101.502	92.2651
91.5654	104.679	85.699	85.4134	81.9237		106.208	101.616	124.416	123.182	81.29	128.754	115.899	87.0683	104.195	99.2497	117.596	104.374		99.4063	83.4042	97.0867	120.132	101.635	109.438			151.369	116.438	71.5415
116.853	98.747	106.041	117.686	90.6199		105.145	111.899	82.2895	94.4411	114.438	131.882	122.659	83.1134	120.516	92.7519	91.891	71.683		110.858	73.7108	104.51	77.7306	113.74	105.618				112.619	48.7035
104.943	96.3996	74.9472	89.8819	110.553		83.0697	112.913	102.247	98.349	98.8576	78.0324	104.332	94.0574	90.8106	89.544	105.922	105.304		119.448	109.586	92.0064	86.1194	121.78	92.2659				96.0077
114.61	52.3711	97.8437	99.5023	79.9578		85.6935	94.4642	81.3201	89.1169	101.705	65.819	85.0271	103.792	124.916	105.049	151.753	83.2689		108.753	96.4926	60.162	100.528	87.0726	101.932				73.9902
117.995	87.3276	95.299	99.3454	90.754		103.704	82.614	111.84	102.537	81.4105	79.9686	95.2965	121.755	99.7426	82.0132	100.57	92.4377		111.364	125.65	102.626	82.7789	110.858	117.485				38.2832
80.3899	111.721	107.569	85.1502	126.576		111.588	101.206	89.2483	81.6268	65.6498	97.6115	83.6366	96.1102	79.5293	103.726	84.5761	104.696		108.459	137.253	127.976	94.9894	79.1542	107.314				75.4492
																												54.9018
																												79.1867
73.0484	95.353	115.875	92.052	144.916		90.9867	99.1675	60.4928	33.2626	74.5109	58.1689	142.517	97.1627	68.002	65.5608	86.4565	63.3368		73.2601	127.156	38.8347	108.818	78.866	101.658
98.1728	99.54	85.8579	105.043	135.56		126.757	120.737	47.1965	32.9673	93.0591	62.4476	89.3836	82.1165	53.7381	55.1346	118.437	73.6283		101.259	111.386	48.6134	83.5715	120.142	115.75
80.3082	96.7169	89.5376	119.942	137.34		100.686	107.442	40.0636	29.3016	81.7546	46.4159	105.971	83.2857	57.155	79.8746	109.062	70.5602		91.7856	102.09	34.0472	99.4103	92.7763	97.9214
78.0242	89.6115	78.4177	93.2465	139.536		136.93	91.713	45.8049	39.4956	93.0161	53.1724	72.1147	103.568	59.1067	69.7611	108.876	82.8899		75.0284	99.9426	44.9463	86.695	94.0504	98.9097
66.8081	93.2594	99.1098	104.287	136.54		122.191	87.5937	52.6145	40.6391	100.088	47.9324	72.0042	85.4503	58.6724	70.4046	109.083	71.2468		55.8292	117.602	71.9397	81.3258	86.9816	111
93.0337	70.1982	82.7123	121.637	125.196		122.285	118.324	72.6711	34.2851	73.8916	38.9823	61.514	89.0994	57.5788	47.9574	102.106	83.2833		98.6064	130.193	65.7389	84.1566	98.9048	88.825
87.7315	125.71	84.9781	123.678	140.856		138.474	104.665	50.8253	37.2235	61.0643	37.9533	91.2347	94.3028	74.4276	77.8628	83.9286	85.9581		102.648	124.507	72.3217	77.6032	109.22	81.3265
97.3163	78.6995	76.4168	112.946	149.201		112.206	113.257	32.1602	42.1312	47.2049	42.6246	70.2266	100.334	68.0543	78.3521	108.752	75.5163		110.564	151.926	59.8691	80.0048	104.275	98.7005
81.4095	67.8825	78.4303	89.3118	141.551		98.1136	110.813	53.8572	42.3583	41.3376	41.1352	74.408	86.9317	57.3067	66.236	109.724	73.714		106.143	128.283	55.2344	61.3825	108.856	102.791
64.3609	115.749	72.5517	82.2009	140.078		98.0407	100.935	24.3313	23.9549	48.3233	3.99433	71.5806	94.9752	55.5015	70.9122	89.2322	65.4537		116.585	116.994	50.7271	73.6353	105.124	83.1191
74.7207	118.128	83.1431	120.497	140.609		106.847	89.5253	29.7743	19.0017	70.089	5.38896	62.1956	76.6025	52.451	65.6741	107.568	76.6321		95.4486	126.484	46.729	79.514	98.48	90.6212
85.325	117.684	74.7283	117.094	148.78		89.0803	106.104	34.9439	22.0387	60.0835	16.8712	75.6698	100.988	45.2457	48.6824	88.0337	69.9665		101.259	137.877	58.2775	69.9457	117.138	97.889
93.8086	83.6794	75.3669	104.394	168.497		137.663	111.986	35.0183	30.4908	63.6453	11.7665	66.3769	78.0901	48.5683	52.706	72.6324	75.1231		92.0803	62.3668	56.4823	90.4459	101.999	107.754
93.8494	79.0166	64.512	133.294	159.592		85.2304	88.6185	52.8382	35.9511	75.5088	3.88608	68.3203	69.5808	37.0097	46.9151	72.2605	63.4727		87.3648	102.2	52.1275	62.51	95.8102	118.487
86.8341	110.04	81.3835	135.279	170.988		88.493	74.396	49.2097	36.0648	43.5916	13.1747	55.3616	89.6708	48.694	53.9204	78.7006	81.4595		95.8696	106.523	49.3137	77.7636	49.9682	99.8186
89.0366	106.899	80.282	137.057	181.051		83.447	97.1335	75.7531	24.7727	41.6473	13.4589	68.0899	88.677	36.4132	63.9976	111.142	64.052		89.933	91.4085	40.3372	63.298	73.5718	106.379
97.8466	109.215	84.8693	155.547	165.98		81.359	64.1136	63.028	32.8612	47.6007	14.0818	71.6175	77.7904	45.9417	67.2961	88.9981	65.797		103.869	91.1711	54.5341	55.2111	101.757	83.101
86.3855	105.63	84.6407	131.905	153.64		85.5735	101.078	51.6701	38.8443	47.5146	18.7803	92.3123	79.6444	64.3758	64.5956	91.0989	74.2076		97.3433	82.0241	30.8513	48.9361	88.0434	101.283
117.913	139.476	96.3099	104.93	133.643		83.5327	119.215	76.25	62.2689	53.3076	29.6532	61.5508	88.6537	48.1916	55.1075	72.7014	77.948		106.311	78.3477	33.8944	57.8864	104.123	84.266
96.0927	116.384	108.459	123.313	138.397		86.6153	97.8867	107.168	54.3396	60.2041	28.1096	80.8459	82.3075	53.3876	67.8672	86.6217	76.868		103.701	69.9682	42.8709	50.5214	92.8066	86.953
86.1814	88.6282	110.188	124.864	154.256		85.7278	87.3019	57.9084	42.0251	53.5883	44.1546	68.136	83.1429	47.815	48.9904	91.2022	88.9977		93.1329	110.298	37.6759	43.029	93.8987	90.4445
128.069	97.3512	100.999	110.901	158.916		75.7813	98.7013	62.2825	63.8821	55.7994	29.9916	74.1594	78.5466	37.5016	63.9974	78.315	76.6249		101.68	96.9506	13.9168	52.4464	100.149	90.9566
136.838	96.5263	92.1785	120.311	178.277		78.8853	87.3018	72.5966	57.4901	44.2024	14.813	92.3123	78.9565	52.362	51.9266	68.8992	92.5306		104.459	84.5524	23.4536	64.3171	110.191	103.173
90.097	105.504	102.319	112.811	149.44		102.761	92.8863	66.781	58.3233	50.2418	32.0633	108.227	69.5823	44.3719	47.5768	88.1852	69.2228		97.5538	80.8097	24.8415	41.6655	72.1155	87.0541
150.379	136.019	106.084	135.072	164.811		82.2679	122.474	64.7927	58.8154	48.1684	40.4312	103.097	73.3059	30.4899	60.8438	107.134	73.9001		96.5855	44.7189	23.9502	40.9861	90.1671	94.1343
123.649	128.152	92.2551	143.685	163.352		84.9947	90.0735	72.2985	52.7871	41.2	45.9826	103.613	88.5978	25.8435	38.306	102.285	73.6925		70.776	56.1677	34.8366	40.7313	67.8074	89.0631
116.527	137.637	96.4619	159.535	154.122		105.663	96.1191	76.8466	64.3745	54.3883	67.5522	109.554	89.2531	29.7783	65.1303	107.967	59.7036		95.996	61.837	21.9002	67.0677	90.5615	87.2524
122.889	143.822	97.53	134.142	206.956		120.596	95.156	72.4475	66.3056	64.6949	68.7708	89.4482	82.3121	32.8812	68.1118	96.0167	92.4663		107.49	61.0364	23.3518	55.0365	79.7306	81.193
116.894	81.8396	103.863	153.842	169.778		114.534	84.4686	62.2824	55.3697	94.9603	51.4934	116.673	79.5046	39.783	54.9898	86.1396	77.1111		103.575	41.6993	26.7769	65.9825	67.8985	74.3437
123.175	92.593	102.343	166.354	171.492		120.875	79.0173	67.5266	65.1772	118.877	37.5741	104.553	69.6211	32.7138	54.02	70.3526	77.898		96.5434	39.2208	35.7789	56.4378	69.4458	87.2705
107.064	135.765	116.741	137.914	154.393		114.56	85.36	95.2133	139.889	118.903	41.6903	95.0755	75.59	35.8324	58.3427	95.4313	70.7747		117.679	51.7515	29.578	64.9682	75.5134	88.5797
126.642	126.439	124.7	124.613	167.399		115.023	106.468	97.0524	83.7397	111.573	66.8888	96.2083	79.3913	40.5155	57.1645	74.2305	84.0127		117.006	62.665	25.2744	63.8217	84.0084	84.7458
106.534	108.295	130.927	139.255	147.673		106.105	88.9925	98.5933	83.6565	142.509	95.6888	90.5809	71.3245	46.6061	57.8352	68.9682	61.7776		102.564	80.6937	23.721	42.142	72.7223	92.3993
125.255	130.278	136.131	133.236	158.637		126.388	99.1573	84.228	101.893	109.904	120.63	122.982	80.809	39.94	58.959	78.7971	62.7574		87.2384	54.1639	25.669	48.0396	81.5206	78.2029
125.908	121.84	105.526	138.308	150.956		121.445	99.6952	95.1139	168.547	109.052	113.833	101.209	80.896	40.5573	64.3599	74.6093	62.9076		112.458	53.9155	8.92553	65.5439	58.7057	60.306
121.095	128.914	116.352	109.589	143.747		138.238	89.9403	99.9105	124.478	111.315	123.609	94.928	80.1537	45.0521	76.6756	68.1622	66.455		96.9223	59.5957	16.5398	44.3784	80.8532	75.4293
146.994	161.396	131.907	116.297	149.82		115.078	108.712	102.296	106.165	102.565	114.144	89.2177	85.4394	32.4574	68.8097	89.308	62.7933		104.922	51.8013	17.342	57.8249	82.8251	71.505
130.842	155.052	111.682	116.722	131.62		126.199	104.296	131.623	80.8468	113.543	117.272	77.6593	83.6568	29.637	70.903	59.5455	63.8374		108.122	86.2195	26.1784	67.8038	88.6502	91.4472
127.702	166.82	118.257	140.2	139.908		129.608	92.2766	106.522	94.4334	93.4721	93.8609	96.9451	82.4566	47.0562	77.6723	54.1798	59.9826		139.236	63.239	17.0109	41.2597	81.4296	86.1668
129.986	130.341	107.208	120.202	159.543		144.369	79.089	138.135	116.48	101.275	104.842	127.651	67.4488	31.458	65.4836	63.3959	80.3581		132.794	101.383	8.88745	68.719	89.1661	86.0045
122.359	118.953	152.498	121.514	167.067		161.445	81.1435	156.104	86.9509	105.164	104.449	83.83	67.719	51.6137	92.0631	61.5361	81.2021		104.08	68.9689	24.1029	51.9132	85.4342	96.3452
123.95	120.063	122.176	127.676	156.496		143.237	106.222	131.325	94.3275	124.598	89.853	85.276	67.8261	37.58	50.8302	54.7861	76.7967		122.184	101.527	19.9267	60.5426	79.5789	85.5897
																			86.228	56.223	10.4407	65.3126	77.1214	93.1965
																			95.6171	47.1091	16.7053	75.7914	86.1624	80.8576
																			121.216	61.0972	11.1793	86.7563	90.5919	82.9495
																			117.974	80.5834	13.5604	74.5977	87.1637	90.1055
																			121.09	44.6525	6.65915	62.5006	68.9299	90.834
																			118.606	42.036	0.356504	84.3548	68.4142	89.4274
																			121.721	44.1282	3.75621	83.798	61.6789	71.7901
																			105.806	33.7282	11.8032	63.8499	67.8377	80.5257
																			94.4381	41.9698	9.85515	84.2227	73.9661	88.2587
																			99.5326	52.0166	6.16261	58.2308	75.2707	79.5374
																			98.7748	54.8319	-2.48292	54.9847	65.7443	89.2578
																			104.711	49.0908	-13.6749	60.552	48.3905	96.0855
																			95.3643	56.5706	4.88929	78.108	54.0032	80.7277
																			94.1013	75.284	2.40639	81.0663	64.5308	48.8759
																			110.606	64.1499	-1.18406	59.8725	69.4154	53.334
																			71.4918	46.3198	2.47019	84.638	86.0714	45.2006
																			97.8484	47.1202	12.3379	80.6747	67.5951	53.2799
																			86.7753	35.2131	20.1304	76.9899	78.2136	50.7731
																			111.111	39.9438	15.0755	81.6702	69.8705	52.8506
																			110.437	53.7553	12.0579	84.001	64.8948	53.3376
