# Supplementary material for: Retroactive modulation of spike timing-dependent plasticity by dopamine
Source: eLife. 2015 Oct 30;4:e09685. doi: 10.7554/eLife.09685 (PMC4626806; doi:10.7554/eLife.09685)
Supplement: Figure 4—source data 1. — DOI: http://dx.doi.org/10.7554/eLife.09685.010 [file elife09685s004.xlsx]

## Sheet: Sheet1
		DA + D-AP5								Forskolin								DA + H89							Forskolin + D-AP5										DA									D-AP5
131.642	117.391	77.4646	108.048	74.3391	82.7542		85.6781	94.7502	115.969	100.667	79.7232	101.843	110.602		119.735	108.144	113.345	103.208	95.3213	94.607	100.851		76.8918	101.844	100.851	106.879	106.353	73.7838		112.361	80.4257	71.813	108.439	91.0475	104.69	76.3112	109.817	107.027	105.014	84.9082		127.039	106.821	100.671	103.129	109.364	103.827
97.5885	85.4771	95.0784	83.8318	89.0087	93.9232		79.0226	79.9519	82.4254	84.743	105.699	92.1147	103.221		115.987	112.623	114.501	96.364	109.869	97.2747	70.0267		89.7755	100.013	70.0267	98.4806	123.723	79.1805		103.145	87.18	108.851	112.559	102.13	93.048	91.5246	103.41	133.592	126.978	132.88		126.322	92.548	90.7334	106.695	109.911	115.34
133.106	83.6442	88.3109	102.937	106.173	100.168		100.617	100.829	90.1895	98.8593	92.6243	93.4358	86.7159		144.023	120.239	84.6155	87.0426	99.7476	116.337	82.58		85.4298	130.735	82.58	93.2707	118.481	87.0404		91.0816	94.5564	101.337	87.1581	95.5019	118.421	104.576	110.42	98.3024	83.1792	93.922		97.1499	123.503	105.695	104.11	99.6789	114.039
104.933	105.078	85.3198	106.174	99.9844	95.033		95.1326	96.1719	112.822	112.66	90.4858	96.5637	85.7229		87.2485	83.7973	81.2736	104.111	110.412	116.914	82.503		102.926	111.421	82.503	101.002	100.071	94.1066		104.364	91.7859	129.217	84.3772	72.7945	124.408	101.232	125.107	93.6802	107.85	107.905		100.645	102.415	91.8376	123.67	112.885	98.6365
84.594	95.6334	90.0933	105.75	105.082	103.383		104.745	84.09	109.961	103.259	96.7171	88.1148	127.625		96.7085	98.6396	76.5741	112.532	85.6403	101.226	109.505		100.609	95.3391	109.505	105.628	83.2327	116.775		90.3361	103.06	105.658	96.0283	108.214	92.0078	91.5654	104.679	85.699	85.4134	81.9237		80.8387	105.328	93.4111	113.781	93.1351	88.9447
81.3323	98.8895	94.7461	103.635	93.4004	95.4734		93.2733	103.174	88.3704	88.5171	108.487	101.326	81.5374		82.7607	87.4401	110.34	99.1773	86.2616	113.41	97.3114		101.74	68.6608	97.3114	102.898	72.5078	108.292		94.4362	104.844	103.45	92.7583	78.1183	124.739	116.853	98.747	106.041	117.686	90.6199		74.162	104.29	108.289	116.179	107.412	68.5969
87.9067	122.307	119.913	104.533	95.9867	97.7284		103.83	113.091	99.0784	76.823	92.5106	106.013	90.532		96.33	96.068	105.459	91.95	93.1728	73.2228	73.4188		107.797	102.8	73.4188	105.765	97.3564	112.148		100.806	95.3607	97.6639	96.5947	124.185	74.6541	104.943	96.3996	74.9472	89.8819	110.553		124.843	95.7826	95.978	92.3088	79.524	98.8309
97.2034	84.097	115.774	102.72	108.849	105.304		107.945	104.277	84.78	110.137	111.02	101.59	97.6491		106.966	100.732	83.8743	99.1904	101.34	82.9849	113.906		108.302	129.629	113.906	102.683	118.508	115.047		113.208	104.095	90.3087	96.0155	63.5592	82.2198	114.61	52.3711	97.8437	99.5023	79.9578		115.836	90.9824	115.687	90.9936	87.21	101.477
95.0974	99.6874	102.239	96.0127	111.182	110.659		108.358	100.32	113.298	106.909	110.76	112.546	106.267		65.7552	92.1179	102.11	109.213	126.513	103.187	148.167		113.975	69.6964	148.167	101.395	92.3898	110.585		106.228	126.767	104.709	118.249	119.187	82.8723	117.995	87.3276	95.299	99.3454	90.754		67.8885	93.7982	106.468	71.494	85.5206	98.6424
86.5971	107.795	131.061	86.3595	115.994	115.574		121.398	123.345	103.106	117.426	111.973	106.453	110.128		84.487	100.199	127.909	97.2117	91.7232	100.836	121.731		112.554	89.8615	121.731	81.9986	87.3773	103.042		84.0336	111.925	86.9929	107.821	145.263	102.94	80.3899	111.721	107.569	85.1502	126.576		85.2751	84.5319	91.2303	77.6398	115.36	111.667



98.6775	111.215	119.188	81.0085	110.821	105.825		121.64	103.341	101.002	117.91	145.262	119.548	108.626		56.69	111.507	162.318	59.7183	99.5845	71.5718	77.0839		142.419	79.7742	77.0839	88.4721	74.7178	78.5867		61.5731	170.634	85.6262	176.675	129.596	99.2613	73.0484	95.353	115.875	92.052	144.916		120.452	75.5142	73.8014	34.2467	59.1647	89.2196
103.983	112.582	107.798	75.3169	103.666	105.762		124.436	173.901	76.1001	126.962	153.064	119.494	115.787		66.1872	114.467	185.762	70.7614	81.7317	91.0454	106.704		127.651	86.8171	106.704	111.261	90.524	100.991		84.5758	172.992	102.849	141.654	201	102.553	98.1728	99.54	85.8579	105.043	135.56		56.2376	52.4789	127.253	36.5158	29.4586	125.359
81.5377	104.69	115.985	66.0042	93.5936	114.112		132.371	144.483	68.5833	170.703	154.222	128.403	151.606		64.2091	94.3551	161.472	69.2524	75.7134	89.3151	70.5547		113.137	88.4128	70.5547	102.701	73.3873	111.149		69.3277	150.096	92.103	126.81	161.234	130.905	80.3082	96.7169	89.5376	119.942	137.34		83.3033	43.7345	104.701	37.3606	28.9591	83.9547
76.5814	88.5176	88.4921	68.4704	92.2647	109.849		133.064	156.24	53.3404	172.212	175.72	128.042	138.67		64.5922	94.1291	152.468	58.7265	117.789	87.7002	75.6288		130.321	125.379	75.6288	97.3181	76.0713	123.13		84.6775	162.649	110.805	133.621	104.954	160.137	78.0242	89.6115	78.4177	93.2465	139.536		64.3932	45.6763	113.341	40.7648	35.4551	77.5278
79.1238	83.1051	85.7729	58.555	94.9923	98.8559		134.676	152.992	61.3327	198.885	141.928	122.944	164.231		78.1054	71.5086	112.115	68.7643	81.1622	67.8732	77.2221		126.428	70.4772	77.2221	101.103	62.6701	104.177		95.3171	157.091	119.71	140.921	104.411	188.583	66.8081	93.2594	99.1098	104.287	136.54		59.3744	45.9373	134.402	39.8493	42.5937	86.8951
96.6127	93.9947	93.8095	82.0797	93.2371	96.7417		122.447	169.426	51.8479	168.078	129.914	134.186	147.431		65.1311	112.094	195.569	39.5035	79.0268	70.1514	84.7258		130.135	90.7102	84.7258	95.4583	71.6132	103.936		82.0344	169.362	117.888	120.953	135.485	167.437	93.0337	70.1982	82.7123	121.637	125.196		67.7093	42.3144	102.465	36.2022	43.736	93.5376
90.2694	96.9273	102.571	85.5895	92.9142	106.413		144.297	167.055	58.1383	182.279	146.811	136.483	167.298		74.7108	116.867	163.265	51.1711	93.4446	84.2105	62.0282		134.882	96.751	62.0282	111.016	83.9476	106.693		91.2849	176.969	130.118	115.726	148.523	195.79	87.7315	125.71	84.9781	123.678	140.856		92.9377	59.3786	123.03	32.0898	28.1023	124.994
71.0597	69.9946	71.5128	75.5959	83.9793	115.697		148.878	151.752	148.115	164.506	147.877	100.54	167.098		73.9681	109.848	116.172	59.7105	112.845	64.4412	70.4058		146.677	85.4023	70.4058	98.9515	76.4767	95.976		95.08	157.07	128.07	135.063	164.168	167.125	97.3163	78.6995	76.4168	112.946	149.201		73.5794	84.5682	97.0546	44.2854	36.5735	107.054
84.2599	95.4825	62.9023	51.4408	79.3283	113.196		144.706	205.029	137.648	175.919	128.891	118.502	167.87		62.2012	122.399	102.619	45.2586	87.2581	76.0489	66.1463		136.854	99.8633	66.1463	117.83	35.9595	101.861		89.184	185.734	123.064	139.556	147.001	204.159	81.4095	67.8825	78.4303	89.3118	141.551		83.6618	61.6299	90.5125	45.2819	46.7578	79.0252
87.6243	90.2642	73.2951	62.0034	93.4085	101.137		157.073	169.968	113.238	208.782	138.723	121.616	176.241		68.9795	107.548	122.842	56.362	99.3464	74.261	82.3873		143.667	117.926	82.3873	100.567	58.7473	109.932		105.347	174.597	116.967	135.462	120.709	187.07	64.3609	115.749	72.5517	82.2009	140.078		82.9448	52.1331	101.002	41.7866	38.9053	116.557
109.068	77.0674	61.2405	73.6932	88.9419	103.04		150.284	158.948	128.921	202.456	160.822	113.09	167.071		69.6714	102.893	113.736	37.6613	79.4926	73.7563	47.5732		144.016	104.3	47.5732	110.349	40.6472	99.1094		72.0047	180.997	106.137	128.896	116.689	132.739	74.7207	118.128	83.1431	120.497	140.609		117.718	51.8963	99.8979	39.8947	34.4081	58.4547
112.766	96.4098	51.3309	79.195	93.0979	116.728		149.296	177.587	113.497	207.131	177.496	129.269	162.163		66.89	92.9901	109.107	63.773	97.6121	75.9913	76.8237		141.666	67.6451	76.8237	95.6134	45.4492	105.306		81.4922	165.502	118.546	128.355	117.884	200.953	85.325	117.684	74.7283	117.094	148.78		82.5417	45.4517	124.852	44.8519	34.194	100.864
92.0669	113.186	46.6179	72.3875	90.7003	109.364		155.133	179.841	108.357	205.746	185.416	109.512	172.951		70.6568	98.9289	117.243	60.0622	80.1657	58.5724	77.5561		128.094	80.83	77.5561	111.577	60.0893	98.1511		97.3842	184.094	129.752	130.75	59.5393	175.807	93.8086	83.6794	75.3669	104.394	168.497		59.6432	52.5942	127.419	40.8812	29.2683	13.2156
117.157	92.593	53.3854	69.0172	95.8147	122.533		147.112	198.923	69.4832	213.345	174.762	123.187	153.036		58.6291	86.7486	121.427	48.7173	59.6777	62.6388	85.7216		129.287	73.6349	85.7216	119.105	61.8634	108.803		85.5247	197.015	129.292	148.825	121.252	152.174	93.8494	79.0166	64.512	133.294	159.592		76.3577	54.797	125.183	37.3101	40.5473	23.6076
86.3401	99.5795	48.098	90.0701	98.3271	105.224		154.63	188.825	47.9659	174.995	190.262	114.258	138.253		83.6329	97.6363	127.1	52.8769	87.1545	57.765	77.2285		119.426	65.6871	77.2285	109.02	67.8777	93.4482		82.17	203.312	145.157	121.21	101.478	150.594	86.8341	110.04	81.3835	135.279	170.988		48.6647	51.9388	111.491	40.8963	42.1416	22.5102
75.9394	124.722	51.3611	83.67	90.5187	102.802		164.879	213.207	52.694	204.354	166.111	117.532	167.077		50.8835	79.3049	117.105	59.0965	95.6966	61.3266	102.046		130.565	95.4721	102.046	113.907	73.1349	114.841		108.566	187.841	136.853	161.622	158.301	156.902	89.0366	106.899	80.282	137.057	181.051		42.3015	63.0076	149.143	31.1742	51.4456	28.8686
68.4405	111.655	70.8783	85.1989	90.9911	99.8247		154.088	205.579	109.638	186.577	175.217	126.416	161.397		58.2052	86.6491	99.5799	54.189	81.4081	46.9936	78.5134		161.018	69.6935	78.5134	121.466	94.2671	98.7449		96.2659	193.959	158.148	171.947	173.62	161.234	97.8466	109.215	84.8693	155.547	165.98		71.7868	53.2617	114.059	26.6219	34.7174	26.0119
109.222	98.9543	57.7962	74.0726	95.2505	121.634		167.451	211.159	77.2726	186.323	182.46	112.328	174.428		59.2431	89.5688	106.409	59.3956	81.1493	53.5544	103.993		133.421	53.9989	103.993	107.1	112.065	103.483		111.921	198.782	144.979	145.066	137.114	169.537	86.3855	105.63	84.6407	131.905	153.64		52.9665	45.5428	118.53	48.1095	43.5931	46.6428
103.624	114.933	73.5973	72.0025	88.5925	117.741		161.42	186.831	80.4828	207.565	180.149	125.316	155.314		56.2525	79.8473	107.803	55.0183	95.8131	58.8176	83.351		146.771	81.8685	83.351	104.936	98.3697	106.905		102.094	172.518	158.12	183.006	138.527	178.067	117.913	139.476	96.3099	104.93	133.643		67.2612	48.0794	118.006	33.7338	36.0975	39.6073
98.6413	107.731	73.8693	68.9057	106.378	114.649		146.82	165.95	57.6408	199.099	150.904	116.359	172.418		54.5788	91.0015	102.571	70.8375	78.3797	49.243	73.5023		127.615	65.9333	73.5023	101.521	75.6201	95.7408		89.7941	179.794	146.613	138.037	118.644	165.243	96.0927	116.384	108.459	123.313	138.397		65.9616	75.1199	112.872	24.037	39.4052	46.5924
107.296	88.9487	79.7608	77.3034	96.9471	119.855		152.2	240.512	95.6021	198.569	139.345	108.83	146.397		65.5151	92.8094	111.354	66.4104	85.7827	60.5912	81.7128		136.417	95.9276	81.7128	95.7742	79.6577	103.577		96.7744	178.481	160.375	160.541	145.046	173.291	86.1814	88.6282	110.188	124.864	154.256		22.047	61.5207	143.76	39.6722	22.8913	43.1362
132.669	132.701	92.8427	78.1125	109.803	116.155		158.114	220.461	68.7259	196.569	153.134	122.375	200.693		66.4752	91.3721	110.515	76.9496	73.3062	54.1601	81.6678		130.966	80.929	81.6678	109.174	79.348	115.993		114.53	192.877	158.909	163.425	112.234	183.581	128.069	97.3512	100.999	110.901	158.916		33.2049	56.041	109.476	55.9852	25.7942	47.9982
119.52	112.604	80.2743	77.3033	123.251	116.208		149.834	242.352	43.1553	195.618	145.625	121.084	150.298		69.9151	105.722	85.8181	84.0272	77.0465	57.9668	72.4166		150.634	81.6902	72.4166	100.752	64.1345	112.895		117.613	205.175	179.162	167.75	105.172	209.748	136.838	96.5263	92.1785	120.311	178.277		41.3156	66.1812	83.6945	31.2249	37.7156	34.3544
111.405	145.445	95.441	82.4201	118.724	127.677		155.42	289.601	60.4516	191.179	150.173	117.378	170.924		108.549	85.5962	103.144	74.753	66.4596	63.9798	72.5451		153.738	128.197	72.5451	89.9921	73.8269	98.645		164.848	209.475	165.344	154.529	105.28	161.735	90.097	105.504	102.319	112.811	149.44		45.3486	39.2075	105.198	30.8354	23.5097	27.4831
93.839	118.34	128.493	78.1404	132.812	117.996		148.25	208.712	97.9756	182.419	131.62	124.878	174.981		81.1322	105.772	92.1752	78.4087	70.2388	60.4902	90.7006		141.558	101.516	90.7006	102.522	82.8082	107.193		147.669	210.768	179.086	186.379	116.254	190.768	150.379	136.019	106.084	135.072	164.811		18.3277	54.0082	84.7434	49.4651	35.098	26.0048
113.46	139.342	112.209	74.9654	110.063	96.3806		174.69	183.282	123.698	195.319	136.633	110.819	156.717		115.689	83.3996	87.2465	69.7826	89.8596	71.5789	60.1072		132.342	119.205	60.1072	96.8294	92.5351	109.444		138.622	216.876	145.486	165.459	109.192	181.15	123.649	128.152	92.2551	143.685	163.352		31.4572	50.4036	131.366	45.904	23.843	33.259
122.114	137.057	117.889	82.9725	123.519	97.147		171.927	216.131	113.592	179.845	140.883	111.548	188.683		96.5202	73.6102	88.3953	75.1282	83.7119	42.956	66.6539		158.22	108.646	66.6539	102.814	73.4982	96.6991		154.141	199.212	144.979	165.343	156.889	177.982	116.527	137.637	96.4619	159.535	154.122		25.7664	49.4689	132.167	35.58	14.4438	21.6638
124.631	116.205	97.6161	92.2797	129.007	87.4049		185.745	299.68	137.702	180.335	150.936	111.513	184.802		74.0587	95.7245	109.626	83.2006	86.0027	75.53	73.2388		148.867	151.664	73.2388	101.682	56.8088	103.995		149.939	172.641	159.783	140.599	147.436	145.941	122.889	143.822	97.53	134.142	206.956		33.9666	37.7996	108.345	47.8869	20.0356	53.624
120.599	124.852	80.788	98.3952	114.133	99.076		187.891	238.463	109.986	184.177	135.296	127.849	163.82		65.3974	83.951	93.1825	88.4754	77.4866	72.7035	75.2819		134.49	130.876	75.2819	120.357	67.9006	90.791		142.789	240.297	163.108	165.575	148.74	139.473	116.894	81.8396	103.863	153.842	169.778		33.3393	43.971	135.176	51.8223	40.1904	33.2581
129.921	133.305	91.8155	86.7166	91.2023	103.075		172.693	234.781	119.404	179.271	143.443	123.856	137.355		76.7106	60.6798	124.109	72.0158	62.538	71.5645	84.4046		121.398	167.856	84.4046	139.164	84.0126	111.302		174.776	230.436	137.004	185.723	171.556	171.23	123.175	92.593	102.343	166.354	171.492		17.1625	50.7495	147.073	50.072	16.8946	51.7074
127.969	130.243	78.1897	98.306	110.841	97.5345		188.86	258.035	125.283	195.082	152.057	128.778	152.396		69.3354	73.3119	83.3083	68.8824	75.8558	83.4751	61.0581		150.761	113.643	61.0581	116.161	69.2503	101.884		179.114	230.484	145.167	196.885	147.87	169.017	107.064	135.765	116.741	137.914	154.393		17.4762	36.9015	159.494	45.0542	14.3962	45.9949
124.4	111.849	84.5947	87.0514	131.587	97.2615		195.965	284.06	152.318	195.161	176.181	135.002	153.44		97.7411	94.3686	101.049	75.6295	71.9472	83.7347	77.3314		153.676	79.3192	77.3314	118.432	44.5662	101.761		171.896	228.119	144.255	162.961	143.959	158.548	126.642	126.439	124.7	124.613	167.399		32.9809	59.6821	140.282	43.5064	9.25617	43.8848
156.861	119.633	81.5433	96.0182	94.4847	90.9547		182.241	217.26	145.669	216.944	142.886	143.419	168.077		70.7809	76.5344	92.6333	92.9918	64.1558	83.1002	71.0995		151.345	92.0712	71.0995	118.05	59.5082	113.324		176.03	224.513	129.029	197.412	170.035	181.576	106.534	108.295	130.927	139.255	147.673		23.0777	29.5587	143.981	42.0193	21.1304	66.8274
126.12	113.078	95.2898	84.0885	99.3347	94.3107		182.759	227.301	118.282	209.328	143.985	152.399	153.613		72.5153	69.3302	101.295	89.5172	77.0336	70.4541	71.8126		138.145	125.328	71.8126	120.274	54.3504	109.385		189.211	250.217	136.421	173.402	118.753	142.395	125.255	130.278	136.131	133.236	158.637		30.8747	39.96	133.74	46.6224	19.6074	34.1054
147.487	133.865	81.5131	86.2534	95.3064	94.3723		186.863	211.603	64.1625	263.253	166.901	148.52	180.722		60.5184	80.6245	82.109	95.128	84.1261	87.9452	73.4766		116.43	87.1622	73.4766	120.131	62.6281	102.989		155.598	212.314	144.105	200.708	127.771	143.643	125.908	121.84	105.526	138.308	150.956		32.8911	79.2221	109.035	41.3212	19.3218	43.9645
118.724	108.917	101.302	100.571	99.0574	93.4123		173.325	247.127	43.5229	221.096	154.211	132.111	160.848		58.1744	76.9864	89.2308	69.7852	73.1379	76.1211	98.2173		120.72	104.175	98.2173	110.951	66.8147	113.553		169.931	254.243	145.364	189.237	152.434	161.943	121.095	128.914	116.352	109.589	143.747		41.4052	47.248	141.69	34.5128	20.0358	39.1719
151.057	121.509	100.728	101.966	107.086	92.6284		167.212	265.373	80.3434	179.625	183.906	145.091	156.28		78.2095	62.1396	78.1473	65.9117	80.0363	60.0864	94.1955		118.562	95.7692	94.1955	107.011	47.2119	119.867		155.598	229.659	150.155	175.565	184.811	151.077	146.994	161.396	131.907	116.297	149.82		29.3958	65.1617	129.793	53.0716	4.44979	49.8976
122.422	120.604	100.819	87.3359	104.484	90.3734		179.239	264.188	109.876	209.075	168.184	149.27	164.891		68.5176	62.0989	91.0129	68.0479	80.4634	48.8248	86.5439		113.274	114.426	86.5439	122.974	50.4924	123.947		159.901	257.116	147.553	202.987	142.003	113.475	130.842	155.052	111.682	116.722	131.62		50.3226	83.6943	100.367	29.4696	20.9161	74.67
122.576	128.172	78.0689	83.4189	113.629	84.648		170.615	245.315	75.086	214.544	168.899	141.868	155.873		83.7869	62.8717	108.945	72.4803	73.2673	62.682	99.3865		144.476	103.972	99.3865	116.185	50.7831	116.011		152.345	244.384	142.555	213.788	86.7014	159.323	127.702	166.82	118.257	140.2	139.908		36.8794	59.7427	105.308	37.6843	14.5389	74.657
161.175	121.898	65.0472	100.086	123.119	87.5547		166.807	281.121	97.4338	217.017	171.958	146.74	152.084		72.1613	63.5136	91.9393	61.0673	64.8936	92.9344	98.3265		139.198	98.4374	98.3265	126.574	62.1501	129.502		150.752	255.834	122.312	189.121	153.52	144.977	129.986	130.341	107.208	120.202	159.543		56.6409	56.6479	127.253	30.9417	24.89	54.6609
146.845	133.412	69.3073	96.2024	102.525	97.4641		174.459	298.783	128.201	220.138	171.785	142.558	143.1		77.5728	72.0555	93.4587	41.1647	61.6061	60.7065	86.7046		147.873	102.339	86.7046	123.66	39.6607	118.239		165.628	260.32	141.569	208.536	164.276	134.744	122.359	118.953	152.498	121.514	167.067		56.1033	45.1605	119.469	26.3588	22.5819	27.1808
137.857	142.728	82.661	79.6804	108.753	87.8102		169.971	210.584	95.0919	207.329	167.221	148.413	153.746		87.6896	89.831	103.289	39.8079	60.1824	70.9229	90.5914		125.708	105.081	90.5914	137.138	64.165	105.875		152.718	249.712	137.999	219.427	171.447	122.375	123.95	120.063	122.176	127.676	156.496		65.8721	52.4181	98.628	20.7694	18.1559	51.6624
[truncated: 6 more columns]
