# Supplementary material for: Retroactive modulation of spike timing-dependent plasticity by dopamine
Source: eLife. 2015 Oct 30;4:e09685. doi: 10.7554/eLife.09685 (PMC4626806; doi:10.7554/eLife.09685)
Supplement: Figure 4—source data 2. — DOI: http://dx.doi.org/10.7554/eLife.09685.011 [file elife09685s005.xlsx]

## Sheet: Sheet1
		SCH23390 + Sulpiride					SCH23390								Sulpiride										DA								Control t-LTD										Normalized values
																																										DA +	DA	DA +	DA +	Control
93.957	119.872	88.0387	124.01	80.2196	78.5019		98.884	89.4861	82.4108	87.1944	99.9202	105.625	97.1476		102.47	115.962	93.0499	57.4965	105.042	90.7766	76.8593		112.361	80.4257	71.813	108.439	91.0475	104.69		143.164	113.519	105.632	108.266	109.074	105.136	144.456	90.467	67.7315				SCH and		sulpiride	SCH	t-LTD
118.508	131.118	92.2259	104.765	90.2722	110.166		104.086	93.6221	113.158	83.209	103.923	108.052	126.031		85.6362	93.7709	95.6128	83.6107	124.547	74.7873	73.1223		103.145	87.18	108.851	112.559	102.13	93.048		91.476	112.861	91.148	95.8185	89.2168	124.737	115.894	100.337	116.547				sulpiride
109.372	99.1916	96.7403	135.94	104.242	89.0213		105.559	107.494	130.598	80.3191	101.328	114.807	109.927		89.6774	107.045	103.237	78.0201	100.146	116.474	95.4174		91.0816	94.5564	101.337	87.1581	95.5019	118.421		101.082	108.936	94.6035	102.561	104.458	134.244	107.982	108.983	119.134				54.886	156.707	72.2599	71.8061	32.0312
95.4553	85.1921	73.077	105.721	116.634	98.024		100.198	91.8828	110.634	96.3407	128.92	98.6142	91.5783		86.4939	112.889	116.989	115.465	92.0034	96.0145	94.4007		104.364	91.7859	129.217	84.3772	72.7945	124.408		93.4113	114.034	97.9556	103.123	95.9816	94.7469	121.965	85.9925	102.392				37.8495	233.425	119.007	106.851	116.226
108.919	114.037	108.224	80.5071	91.4189	122.084		101.266	91.9041	72.0964	96.6321	102.583	127.587	88.1804		97.3093	107.353	96.0033	110.123	102.202	106.116	111.228		90.3361	103.06	105.658	96.0283	108.214	92.0078		97.283	109.712	98.1833	98.4117	92.997	94.4618	78.5728	114.666	105.477				33.4072	143.242	102.303	153.431	59.8829
91.1335	89.2598	110.625	71.9271	136.442	95.8405		109.463	106.327	93.1307	100.22	80.8758	106.714	95.8037		91.6254	101.149	108.493	109.278	108.911	101.311	104.177		94.4362	104.844	103.45	92.7583	78.1183	124.739		80.3641	81.7851	97.9971	95.6888	104.378	99.2815	103.503	116.393	108.028				87.4624	202.15	49.2349	85.1842	61.4782
100.262	95.792	125.041	95.681	119.02	75.4366		97.157	95.6795	97.2082	103.295	92.6281	84.3411	101.569		98.414	107.157	90.0314	111.291	94.0594	97.6883	112.14		100.806	95.3607	97.6639	96.5947	124.185	74.6541		89.8276	85.1327	103.48	98.4332	104.935	91.1572	93.0036	101.459	83.0609				52.3017	135.344	72.5974	172.548	73.6283
103.152	104.031	106.969	84.754	85.4384	82.3266		106.698	96.04	98.6661	114.819	102.329	80.7911	120.52		122.036	97.3004	104.668	127.864	95.8448	106.175	113.618		113.208	104.095	90.3087	96.0155	63.5592	82.2198		103.663	90.7812	108.55	96.3588	109.743	86.0419	69.8646	89.4887	80.0121				110.359	144.4	152.035	171.682	84.3502
91.8713	90.9523	115.098	89.0076	98.7177	142.763		83.716	112.499	95.6091	123.497	99.2758	85.0202	76.1537		82.4672	74.8119	84.7103	108.632	79.4784	108.794	110.019		106.228	126.767	104.709	118.249	119.187	82.8723		87.8919	97.8191	101.577	110.773	91.9227	89.6527	70.7108	92.8841	95.7308						88.4699	156.112	103.862
87.3695	70.5541	83.9606	107.688	77.5956	105.835		92.9729	115.066	106.488	114.474	88.2187	88.4482	93.089		121.097	82.5611	107.205	98.2209	97.7656	101.863	109.019		84.0336	111.925	86.9929	107.821	145.263	102.94		111.836	85.4215	100.873	90.5672	97.2947	80.5412	94.0487	111.055	121.886								54.3988
																																														80.3254
72.2181	55.3598	112.766	126.369	99.63	146.971		89.4348	121.407	115.464	109.278	106.636	79.8802	99.8741		127.081	72.864	77.177	97.5747	142.834	183.27	87.971		61.5731	170.634	85.6262	176.675	129.596	99.2613		85.2752	129.19	87.8994	82.7876	62.4187	53.4021	72.303	77.6911	123.683
77.9017	111.67	76.923	136.289	105.004	112.092		103.59	124.589	73.486	105.222	108.976	88.9687	91.3799		122.298	76.1175	110.874	108.458	170.129	154.694	103.578		84.5758	172.992	102.849	141.654	201	102.553		94.4871	118.978	111.136	80.4322	89.6546	68.6371	98.7759	75.9359	100.386
67.7484	81.7924	96.3857	120.644	80.9227	74.1786		91.7173	107.409	113.053	102.173	125.053	98.9436	96.2276		110.479	86.3508	95.5999	89.0275	124.871	135.023	99.9291		69.3277	150.096	92.103	126.81	161.234	130.905		61.7249	130.356	104.37	75.0296	82.7302	86.2742	101.463	56.7002	116.27
74.0694	78.2072	66.1212	114.345	80.7511	93.6041		109.739	129.383	80.3606	116.515	89.9995	96.0971	61.5114		139.888	98.5744	91.931	99.3391	149.543	135.692	107.194		84.6775	162.649	110.805	133.621	104.954	160.137		72.6934	126.81	109.688	79.3949	87.7841	86.3534	138.286	50.1396	82.7606
63.3856	76.7599	57.5286	136.297	57.6913	95.8055		91.6422	109.721	86.9256	121.641	101.955	78.8026	73.6894		116.861	88.6224	104.668	79.9583	144.809	139.749	126.5		95.3171	157.091	119.71	140.921	104.411	188.583		51.9034	115.062	122.786	83.2846	80.8203	90.2122	83.6484	68.138	107.741
53.048	68.2012	86.2794	82.0993	65.6597	92.029		100.54	118.417	96.4155	117.16	109.705	81.1572	81.7206		115.262	68.666	102.99	98.5439	151.761	123.76	114.684		82.0344	169.362	117.888	120.953	135.485	167.437		61.9399	101.437	134.001	80.497	91.8032	95.2748	56.5783	58.3691	130.454
72.0429	71.8681	63.3661	134.157	64.6135	89.4973		106.209	100.091	92.3744	138.979	120.508	93.9174	100.762		127.444	71.4202	108.831	89.6984	163.096	140.418	111.524		91.2849	176.969	130.118	115.726	148.523	195.79		40.8631	100.255	111.178	74.9864	75.0901	88.6497	72.4024	66.9439	91.5999
46.0301	40.6105	65.1664	115.482	81.2701	77.4645		98.2709	105.627	88.461	120.978	105.618	91.6037	67.2655		131.427	82.7681	108.454	90.8165	143.672	113.835	111.854		95.08	157.07	128.07	135.063	164.168	167.125		53.9825	107.799	111.84	81.0805	78.1145	97.0591	105.195	55.1464	101.759
59.6172	38.7399	59.5472	107.48	56.8501	80.7639		97.2572	112.499	107.19	131.856	95.6299	87.521	101.916		129.93	86.7276	114.426	78.2686	136.071	140.812	139.079		89.184	185.734	123.064	139.556	147.001	204.159		37.207	118.527	89.1823	78.8763	81.2182	77.4847	103.304	53.981	105.352
45.971	46.3186	59.2744	114.854	65.8146	89.921		93.3692	112.711	105.176	108.474	104.007	97.4269	101.515		123.388	83.2723	102.756	90.0709	138.424	146.129	133.396		105.347	174.597	116.967	135.462	120.709	187.07		23.9445	105.335	96.2175	100.637	79.1092	68.2254	106.638	49.0318	99.0303
57.0031	42.2361	62.2886	94.1146	68.0871	80.0331		102.405	93.2191	76.2056	126.21	128.529	77.4202	81.7365		126.136	95.1721	116.052	85.9963	136.152	151.229	115.981		72.0047	180.997	106.137	128.896	116.689	132.739		26.0233	115.829	79.4571	85.8779	73.4983	90.5237	98.4772	54.427	100.367
58.2714	42.1321	77.3731	115.728	69.4681	96.0794		112.233	105.351	102.68	107.687	102.176	106.702	98.4283		119.696	78.0707	116.768	83.4122	144.998	135.515	137.694		81.4922	165.502	118.546	128.355	117.884	200.953		53.6241	96.1769	61.393	76.7368	74.4932	93.7017	87.9279	44.1544	96.3544
68.8801	47.8254	73.4315	114.378	80.1568	102.789		98.3543	103.145	88.7434	107.007	118.558	96.951	81.7951		126.993	79.2332	108.805	97.7488	160.553	155.915	127.176		97.3842	184.094	129.752	130.75	59.5393	175.807		64.9512	116.623	76.9947	79.9136	64.6244	70.8226	93.0037	56.8153	97.4795
66.1295	34.5088	62.6432	107.506	69.3468	101.729		98.9633	106.666	83.2491	108.5	124.765	98.1831	71.3782		121.222	61.946	105.683	104.482	141.86	141.856	114.151		85.5247	197.015	129.292	148.825	121.252	152.174		36.6332	117.165	61.8276	73.4307	71.5087	86.9815	54.986	52.8732	105.791
64.0915	34.3085	76.4322	100.105	75.9383	108.109		87.9878	117.887	78.306	115.057	95.5112	110.83	84.9945		118.46	75.316	106.906	89.8226	131.797	161.764	118.746		82.17	203.312	145.157	121.21	101.478	150.594		32.117	115.432	58.3926	65.9752	72.6627	70.7645	88.1768	55.2902	97.0011
67.0198	40.076	91.3939	121.025	46.4251	81.1714		88.0671	111.057	92.9712	100.22	129.717	93.2913	74.4604		115.248	62.8855	109.183	91.0152	138.83	162.532	95.0547		108.566	187.841	136.853	161.622	158.301	156.902		53.1223	120.783	58.7857	79.7407	88.3411	60.7134	117.093	55.5636	95.9354
53.4896	39.4748	76.1592	109.436	64.4545	107.356		96.694	113.157	104.698	118.035	112.979	91.498	58.3503		108.226	63.6816	100.739	74.1192	124.79	157.924	118.971		96.2659	193.959	158.148	171.947	173.62	161.234		62.4421	97.359	69.5249	80.6052	88.5402	70.3369	109.375	65.9943	89.7159
55.3136	33.6924	89.0207	121.701	69.0999	112.289		77.0958	109.318	79.691	138.705	157.495	97.9066	44.991		83.6156	69.2123	106.542	72.6532	108.667	147.586	92.917		111.921	198.782	144.979	145.066	137.114	169.537		55.8463	111.047	62.6965	77.2555	61.441	91.0727	130.822	56.6282	85.9182
40.6563	33.9744	76.3366	103.042	75.2812	107.857		84.2334	116.211	98.7526	147.675	136.619	100.566	80.0273		89.7502	54.8071	101.507	87.2634	98.1442	153.178	88.8228		102.094	172.518	158.12	183.006	138.527	178.067		69.7541	107.194	69.4007	75.3754	86.6302	78.6407	121.019	71.5478	103.25
49.8966	33.5514	56.0693	76.0366	50.0661	91.0718		82.5689	120.686	106.625	118.919	122.153	86.3011	80.6564		89.154	69.1751	90.7732	87.0396	125.791	128.407	94.0325		89.7941	179.794	146.613	138.037	118.644	165.243		45.4513	84.7537	60.1102	65.0459	77.8757	83.471	112.162	69.8356	92.956
48.1705	28.5409	31.4103	68.5244	43.5709	79.7245		78.8103	120.623	88.9895	126.086	116.743	103.827	76.4062		72.2623	83.4847	72.5065	107.464	79.1538	115.942	103.875		96.7744	178.481	160.375	160.541	145.046	173.291		50.6845	93.0639	64.9934	73.7114	75.4085	91.6059	121.517	57.5058	117.319
27.2355	33.054	42.9351	64.5903	51.9829	82.6749		86.5028	106.836	124.434	110.736	137.484	99.8544	76.4964		100.507	68.2675	77.3464	70.5411	134.556	119.585	90.411		114.53	192.877	158.909	163.425	112.234	183.581		50.9717	98.9921	59.0134	73.128	78.3532	81.6551	131.469	63.0017	86.8025
30.6624	36.32	62.3159	58.8044	48.2247	103.136		95.6719	105.309	101.723	107.511	145.929	120.548	88.212		103.735	99.2697	80.0916	69.6466	129.01	115.824	100.039		117.613	205.175	179.162	167.75	105.172	209.748		46.4551	98.0447	70.8905	71.5073	56.1485	93.2371	101.762	58.4841	65.8475
37.7531	47.4692	69.3399	77.9932	46.9441	98.1481		87.5873	109.827	100.311	123.17	134.143	117.686	88.1534		108.023	75.3267	108.363	99.687	88.9196	111.61	88.7459		164.848	209.475	165.344	154.529	105.28	161.735		30.1812	101.239	61.8275	57.9361	81.1387	66.874	113.605	65.9079	64.1153
32.9486	42.0431	46.0857	63.8785	48.1703	96.8158		85.5683	99.0943	109.336	120.103	133.108	105.478	116.162		109.855	100.273	86.1024	98.6681	107.667	119.723	65.1759		147.669	210.768	179.086	186.379	116.254	190.768		65.5246	94.0204	62.7172	62.0853	76.6021	89.9695	89.7193	69.5622	98.4001
35.7175	46.7194	42.6077	79.0524	45.9396	87.4705		71.8437	128.11	121.924	118.071	138.06	124.249	131.76		99.795	66.76	83.4093	94.1957	115.106	131.931	98.1047		138.622	216.876	145.486	165.459	109.192	181.15		25.0914	84.8801	57.0683	55.3864	72.583	71.8151	80.7125	69.922	66.5338
44.6548	30.8271	30.1009	66.0364	36.812	87.621		84.0331	106.921	128.634	122.445	138.044	114.119	109.963		92.5411	75.9636	98.4491	96.109	81.5616	138.548	112.074		154.141	199.212	144.979	165.343	156.889	177.982		38.6406	89.9962	59.9239	63.1227	86.3119	72.7863	130.225	70.4399	77.6992
44.8028	34.3233	39.43	65.4174	43.9266	79.6776		81.4759	99.9216	141.915	101.749	134.855	113.501	151.974		95.7684	106.088	97.7206	83.9834	84.4019	133.251	109.958		149.939	172.641	159.783	140.599	147.436	145.941		27.242	78.4556	63.1313	70.1675	97.5334	80.3089	108.778	66.6849	97.2651
59.1777	32.2226	36.3612	71.9924	52.0498	108.759		84.4712	114.047	112.949	113.962	129.225	112.241	108.579		120.742	104.19	102.587	86.7416	87.9186	114.564	89.79		142.789	240.297	163.108	165.575	148.74	139.473		45.5232	80.946	55.3923	60.7672	81.5367	75.1989	101.413	64.685	69.8167
49.4457	35.9118	41.3121	87.8937	45.6927	95.988		88.6303	116.805	147.992	104.93	158.292	113.599	129.983		99.0973	110.211	98.5793	68.4044	107.071	141.974	94.1918		174.776	230.436	137.004	185.723	171.556	171.23		35.2713	90.8353	46.805	65.8671	76.3636	92.4505	79.7173	70.3967	66.9198
43.6232	37.3444	30.8919	70.5722	42.0266	100.53		83.9705	121.662	138.575	112.91	138.247	125.611	142.102		95.7102	91.1595	101.702	101.824	92.0846	130.061	69.5063		179.114	230.484	145.167	196.885	147.87	169.017		35.5582	94.5257	88.396	69.8	57.3422	78.7411	88.0275	56.2397	73.7366
44.8575	40.1873	48.1587	82.8231	40.0261	119.947		89.5355	112.075	155.058	112.238	133.448	122	138.357		72.4512	102.948	108.584	93.7733	74.5822	136.421	78.1671		171.896	228.119	144.255	162.961	143.959	158.548		34.9131	83.4995	107.101	66.9475	69.718	88.6814	72.9498	56.0815	67.0518
43.0267	31.6734	35.8156	78.6174	42.9599	104.328		79.436	113.899	179.573	98.2582	139.96	141.746	153.248		48.2039	93.0543	102.131	89.4996	61.029	150.067	94.5545		176.03	224.513	129.029	197.412	170.035	181.576		34.2677	77.4089	67.249	67.2935	72.6228	83.0012	82.8522	48.1829	53.8143
51.9048	33.4845	30.401	75.6583	54.9083	118.579		81.3174	120.283	153.491	112.203	127.342	153.97	174.011		63.9036	106.465	121.126	59.3848	80.3712	146.424	101.012		189.211	250.217	136.421	173.402	118.753	142.395		16.632	78.7443	41.6529	55.0621	58.8942	78.1603	89.4704	52.1682	86.4197
51.4404	38.8067	36.2521	61.4696	40.5911	116.772		68.6565	119.202	172.462	108.226	125.358	162.461	145.557		65.7935	122.974	114.322	52.378	70.7407	147.271	105.837		155.598	212.314	144.105	200.708	127.771	143.643		23.6577	93.8038	55.7649	47.5852	66.3754	74.2592	76.1344	55.362	77.5211
29.3076	34.4124	28.1234	77.4791	50.0452	99.5703		62.4117	125.395	183.373	86.6464	157.207	151.274	146.096		65.4156	94.0575	107.101	63.7082	80.8583	146.641	101.116		169.931	254.243	145.364	189.237	152.434	161.943		39.9313	98.2883	69.8767	70.1243	64.6643	76.3286	98.8255	56.47	79.8669
35.7995	34.4495	40.03	94.0544	50.1498	97.3963		82.3144	120.708	191.879	100.291	165.601	149.192	167.978		70.1254	114.513	104.759	67.5099	79.2079	146.168	99.4125		155.598	229.659	150.155	175.565	184.811	151.077		31.83	109.36	63.3794	50.9131	64.2662	70.6062	104.598	52.3839	76.1683
51.627	30.4189	37.8341	90.1496	60.0392	95.0057		74.7429	116.784	171.396	99.7517	159.801	169.337	148.141		80.345	104.891	115.323	52.85	63.1933	149.772	92.0761		159.901	257.116	147.553	202.987	142.003	113.475		18.9975	116.235	65.7591	56.7262	51.2539	69.0382	106.688	56.8153	59.2321
56.2335	42.1323	35.2564	75.0101	53.9583	114.934		66.2787	109.509	180.348	93.7249	177.879	138.058	150.301		75.9839	118.717	98.9696	56.2541	60.5692	182.361	104.639		152.345	244.384	142.555	213.788	86.7014	159.323		19.4997	95.4551	73.4977	61.5019	72.3841	71.8995	74.99	62.081	73.9775
62.3382	43.7429	33.2924	74.6644	52.008	128.171		67.3758	111.672	123.905	93.5746	156.274	141.478	143.913		70.7942	91.2498	102.352	59.6829	67.3051	125.729	78.4364		150.752	255.834	122.312	189.121	153.52	144.977		28.6042	93.1452	72.5459	62.0638	81.059	70.981	80.414	51.5926	88.1024
48.2343	29.9067	43.4943	72.2417	55.3476	97.2583		70.3586	109.466	137.896	99.0004	142.486	153.966	169.682		67.596	121.302	97.5385	44.6256	65.141	152.154	109.793		165.628	260.32	141.569	208.536	164.276	134.744		37.924		46.7017	52.8363	73.6975	78.4877	81.1107	51.5927	82.2294
41.6286	24.3247	31.0284	80.6962	49.0408	118.735		73.0701	113.899	139.869	87.9896	162.905	161.729	148.335		77.7571	114.658	92.1391	60.0805	89.3794	174.425	100.737		152.718	249.712	137.999	219.427	171.447	122.375		46.67		48.3984	69.2383	96.025	86.348		56.1535	89.0164
