# Supplementary material for: Retroactive modulation of spike timing-dependent plasticity by dopamine
Source: eLife. 2015 Oct 30;4:e09685. doi: 10.7554/eLife.09685 (PMC4626806; doi:10.7554/eLife.09685)
Supplement: Figure 4—source data 3. — DOI: http://dx.doi.org/10.7554/eLife.09685.012 [file elife09685s006.xlsx]

## Sheet: Sheet1
		Forskolin
111.073	83.9286	103.901	108.361	90.5346	128.774	75.338
149.062	92.233	83.4406	103.118	97.2395	101.623	99.1262
108.045	80.7332	105.831	104.25	100.995	140.578	96.7352
82.0847	93.0475	120.198	106.547	106.667	106.99	100.63
87.7553	104.018	87.1931	81.612	95.6326	70.2156	95.3788
79.2778	87.5659	78.3924	95.9268	109.509	95.2911	91.7533
96.901	114.795	76.0069	102.635	107.335	79.5663	106.803
89.1186	86.3352	134.806	104.449	98.3402	100.574	114.255
105.793	129.202	124.129	95.7937	102.865	108.059	107.864
90.8896	128.142	86.1031	97.3085	90.8833	68.3287	112.116
103.23	126.397	55.0016	89.3187	88.6841	75.5619	108.516
125.775	141.037	51.9192	96.4762	88.6316	88.0368	119.715
123.339	117.676	66.0269	99.5723	86.9974	105.082	108.69
116.566	99.2083	57.5301	99.2393	96.2502	61.0324	115.585
144.805	134.993	96.8783	97.7912	98.5733	66.3159	107.143
105.719	114.083	147.18	92.9641	104.992	90.7204	97.083
129.922	101.498	144.67	111.723	85.0124	100.365	79.0332
123.429	105.964	162.557	107.762	79.4081	91.9154	90.9012
97.7699	157.522	134.296	102.435	73.909	91.7059	90.849
107.44	116.329	154.158	98.2239	80.8554	97.6182	89.9534
126.246	118.647	163.584	80.9794	74.033	86.024	88.345
121.301	137.079	118.473	90.0011	80.721	85.8143	85.5107
111.647	124.845	137.584	111.973	86.3546	111.624	74.1121
119.122	97.291	135.789	112.705	86.9029	99.7987	93.4922
101.185	119.608	165.443	108.411	79.7149	105.166	99.1089
116.265	122.42	169.302	108.611	73.0961	100.574	97.7351
116.97	122.055	169.24	118.581	77.4538	70.0058	99.161
113.976	112.932	115.453	113.105	19.9244	88.4351	86.9887
95.2303	119.235	111.406	118.964	93.5972	84.724	86.2758
108.292	103.722	94.0281	120.079	94.9856	84.766	83.0501
121.679	107.484	78.6516	105.681	94.0845	85.9819	74.512
111.126	90.0602	75.3726	113.055	88.3018	59.3761	79.1028
121.451	94.2599	75.2476	94.2624	84.0608	70.6769	76.0249
93.9739	92.7188	92.6522	113.687	86.4743	55.0989	71.1559
80.7681	101.465	63.3823	105.498	88.9571	87.7431	80.2591
104.269	76.2048	113.3	101.769	89.1966	96.4441	78.3985
143.99	88.0845	63.6772	102.918	89.394	96.2343	72.5557
105.272	78.8159	61.3184	99.3558	93.1561	77.8682	70.869
97.8835	120.503	80.3402	98.5569	92.9817	104.621	81.8067
91.9088	90.0675	74.497	101.17	94.5404	100.05	74.6511
115.801	100.424	78.9018	103.401	96.7458	95.9829	75.1381
138.77	108.747	78.8929	91.1996	96.6387	85.7933	81.8937
140.257	101.852	57.8517	88.0203	94.0803	104.243	79.9287
136.976	104.847	92.7236	81.3789	103.047	98.3101	63.1222
117.067	112.326	82.3237	82.3276	110.422	87.3239	72.9296
135.035	104.942	83.4853	65.8655	103.434	88.7706	65.0785
140.435	95.0086	59.5404	75.4698	98.8863	92.7331	57.462
166.772	104.865	81.2337	75.2201	97.1912	106.361	55.4623
137.982	124.118	76.0159	61.0051	97.5798	108.395	64.5916
156.531	122.559	83.6818	65.2663	100.212	91.2865	69.9039
135.847	89.3773	70.6104	73.1894	94.8575	98.2262	68.2172
124.98	107.838	77.4008	66.2816	88.4593	86.1289	49.1328
128.876	101.125	32.4684	56.4442	87.2515	100.449	74.3468
149.306	91.0426	67.2152	60.8219	63.6984	83.5499	58.1838
104.189	73.6119	88.3367	57.0768	66.6412	90.6995	50.3065
124.235	74.0976	70.1458	59.5069	76.2111	80.8662	54.5929
148.728	86.1344	52.7947	55.6286	73.6905	110.324	43.8379
131.706	98.7664	71.2984	50.8847	76.2321	66.3367	61.9572
126.895	111.271	91.1154	49.5032		97.0103	58.7663
129.468	102.952	110.676	39.6764			56.2536
